# Supplementary material for: Insights into structure, codon usage, repeats, and RNA editing of the complete mitochondrial genome of Perilla frutescens (Lamiaceae)
Source: Sci Rep. 2024 Jun 17;14:13940. doi: 10.1038/s41598-024-64509-3 (PMC11637098; doi:10.1038/s41598-024-64509-3)
Supplement: Supplementary file 1 — Supplementary Tables. [file 41598_2024_64509_MOESM1_ESM.xlsx]

## Sheet: Supplementary Table S1
Supplementary Table S1: Dispersed repeats Statistics
NO.	site star	site end	site star	site end	length	type	p value	Fepeat type
1	107463	113008	216357	221902	5545	0	0	F
2	109734	112909	296376	299551	3175	0	0	F
3	218628	221803	296376	299551	3175	0	0	F
4	14340	14679	133126	133465	339	-2	1.04e-188	F
5	14432	14690	133218	133476	258	-3	8.99e-138	F
6	126223	126445	296143	296365	222	-1	3.7e-121	P
7	14488	14690	133274	133476	202	-2	1.12e-106	F
8	82302	82454	154531	154683	152	0	7.74e-82	F
9	35332	35478	126147	126293	146	0	3.17e-78	F
10	2970	3083	237081	237194	113	0	2.34e-58	P
11	14145	14233	268601	268689	88	0	2.63e-43	F
12	80465	80551	215039	215125	86	0	4.22e-42	P
13	112250	112334	224799	224883	84	0	6.75e-41	F
14	221144	221228	224799	224883	84	0	6.75e-41	F
15	224799	224883	298892	298976	84	0	6.75e-41	F
16	90110	90193	171222	171305	83	-1	6.72e-38	F
17	3087	3171	105807	105891	84	-3	1.74e-34	F
18	112293	112369	134109	134185	76	-1	1.01e-33	F
19	134109	134185	221187	221263	76	-1	1.01e-33	F
20	134109	134185	298935	299011	76	-1	1.01e-33	F
21	3093	3171	105813	105891	78	-2	7.47e-33	F
22	35408	35478	296295	296365	70	0	1.81e-32	P
23	231182	231262	249920	250000	80	-3	3.83e-32	P
24	231193	231262	249920	249989	69	0	7.24e-32	P
25	3103	3171	105823	105891	68	0	2.9e-31	F
26	194437	194504	200355	200422	67	-1	2.33e-28	F
27	21374	21436	73197	73259	62	0	1.19e-27	P
28	523	584	46705	46766	61	0	4.75e-27	F
29	131766	131828	192193	192255	62	-1	2.21e-25	F
30	3039	3104	224886	224951	65	-3	2.19e-23	P
31	117910	117969	231585	231644	59	-2	1.17e-21	F
32	200086	200138	210736	210788	52	0	1.24e-21	P
33	3053	3104	224886	224937	51	0	4.98e-21	P
34	126394	126445	296143	296194	51	0	4.98e-21	P
35	11063	11113	189317	189367	50	0	1.99e-20	F
36	92337	92386	234289	234338	49	0	7.96e-20	F
37	113335	113382	247927	247974	47	0	1.27e-18	F
38	62809	62862	90404	90457	53	-2	3.86e-18	P
39	41238	41284	269363	269409	46	0	5.1e-18	F
40	62128	62174	143498	143544	46	0	5.1e-18	F
41	229733	229782	287824	287873	49	-1	1.17e-17	F
42	11136	11181	291027	291072	45	0	2.04e-17	F
43	131785	131828	192212	192255	43	0	3.26e-16	F
44	204326	204372	254957	255003	46	-1	7.03e-16	P
45	35424	35476	147826	147878	52	-3	7.42e-16	P
46	126239	126291	147826	147878	52	-3	7.42e-16	P
47	147826	147878	296297	296349	52	-3	7.42e-16	F
48	62817	62862	90404	90449	45	-1	2.75e-15	P
49	3154	3195	126059	126100	41	0	5.22e-15	F
50	134109	134150	224842	224883	41	0	5.22e-15	F
51	14856	14906	106627	106677	50	-3	1.05e-14	P
52	170374	170418	215623	215667	44	-1	1.08e-14	P
53	234750	234796	248618	248664	46	-2	4.75e-14	P
54	3124	3163	254880	254919	39	0	8.35e-14	P
55	7991	8030	107345	107384	39	0	8.35e-14	P
56	105844	105883	254880	254919	39	0	8.35e-14	P
57	35431	35476	147826	147871	45	-2	1.82e-13	P
58	126246	126291	147826	147871	45	-2	1.82e-13	P
59	165296	165341	186176	186221	45	-2	1.82e-13	F
60	170380	170418	215623	215661	38	0	3.34e-13	P
61	14907	14954	106585	106632	47	-3	5.58e-13	P
62	49574	49615	127012	127053	41	-1	6.42e-13	F
63	14862	14906	106627	106671	44	-2	6.94e-13	P
64	2953	2990	261297	261334	37	0	1.34e-12	P
65	11170	11207	256937	256974	37	0	1.34e-12	F
66	147838	147878	296309	296349	40	-1	2.51e-12	F
67	11947	11983	281469	281505	36	0	5.34e-12	F
68	106585	106621	133716	133752	36	0	5.34e-12	P
69	67738	67773	249486	249521	35	0	2.14e-11	P
70	144309	144344	270033	270068	35	0	2.14e-11	F
71	224907	224951	237081	237125	44	-3	2.92e-11	F
72	202758	202792	247836	247870	34	0	8.55e-11	F
73	76174	76207	235799	235832	33	0	3.42e-10	F
74	14915	14954	106585	106624	39	-2	5.57e-10	P
75	59569	59608	249861	249900	39	-2	5.57e-10	P
76	14107	14143	268561	268597	36	-1	5.77e-10	F
77	208771	208803	222499	222531	32	0	1.37e-09	P
78	165306	165341	186186	186221	35	-1	2.24e-09	F
79	609	640	16078	16109	31	0	5.47e-09	F
80	8029	8060	106863	106894	31	0	5.47e-09	P
81	14076	14107	268531	268562	31	0	5.47e-09	F
82	147441	147472	148334	148365	31	0	5.47e-09	F
83	160279	160310	271858	271889	31	0	5.47e-09	F
84	192189	192229	213166	213206	40	-3	5.57e-09	F
85	14918	14955	133716	133753	37	-2	8.01e-09	F
86	165253	165290	186133	186170	37	-2	8.01e-09	F
87	99774	99808	110906	110940	34	-1	8.72e-09	P
88	99774	99808	219800	219834	34	-1	8.72e-09	P
89	99774	99808	297548	297582	34	-1	8.72e-09	P
90	116942	116976	232234	232268	34	-1	8.72e-09	P
91	106631	106661	133688	133718	30	0	2.19e-08	P
92	167969	167999	270673	270703	30	0	2.19e-08	P
93	105600	105636	171457	171493	36	-2	3.03e-08	F
94	112970	113006	202654	202690	36	-2	3.03e-08	F
95	174354	174390	223326	223362	36	-2	3.03e-08	P
96	202654	202690	221864	221900	36	-2	3.03e-08	F
97	649	687	284510	284548	38	-3	7.61e-08	P
98	75832	75861	111402	111431	29	0	8.76e-08	P
99	75832	75861	220296	220325	29	0	8.76e-08	P
100	75832	75861	298044	298073	29	0	8.76e-08	P
101	134485	134514	168819	168848	29	0	8.76e-08	P
102	247825	247854	290007	290036	29	0	8.76e-08	P
103	157991	158026	241220	241255	35	-2	1.14e-07	P
104	41417	41449	291780	291812	32	-1	1.31e-07	F
105	81969	82006	284449	284486	37	-3	2.8e-07	P
106	26710	26738	26710	26738	28	0	3.5e-07	P
107	37012	37040	228126	228154	28	0	3.5e-07	F
108	116949	116976	232234	232261	27	0	1.4e-06	P
109	125458	125485	194517	194544	27	0	1.4e-06	P
110	112595	112628	151754	151787	33	-2	1.63e-06	P
111	151754	151787	221489	221522	33	-2	1.63e-06	P
112	151754	151787	299237	299270	33	-2	1.63e-06	P
113	224961	224994	250011	250044	33	-2	1.63e-06	F
114	110963	110993	200460	200490	30	-1	1.97e-06	F
115	174360	174390	223326	223356	30	-1	1.97e-06	P
116	200460	200490	219857	219887	30	-1	1.97e-06	F
117	200460	200490	297605	297635	30	-1	1.97e-06	F
118	51145	51171	281994	282020	26	0	5.6e-06	P
119	129250	129276	131578	131604	26	0	5.6e-06	F
120	165315	165341	186195	186221	26	0	5.6e-06	F
121	3303	3335	149094	149126	32	-2	6.11e-06	P
122	145403	145435	145634	145666	32	-2	6.11e-06	F
123	47169	47198	55778	55807	29	-1	7.62e-06	F
124	81486	81515	224962	224991	29	-1	7.62e-06	P
125	110723	110757	280725	280759	34	-3	1.38e-05	P
126	113640	113674	152287	152321	34	-3	1.38e-05	P
127	113871	113905	152227	152261	34	-3	1.38e-05	P
128	134258	134292	250010	250044	34	-3	1.38e-05	F
129	219617	219651	280725	280759	34	-3	1.38e-05	P
130	280725	280759	297365	297399	34	-3	1.38e-05	P
131	15516	15541	90047	90072	25	0	2.24e-05	P
132	81486	81511	203460	203485	25	0	2.24e-05	F
133	158171	158196	234744	234769	25	0	2.24e-05	F
134	167950	167975	168157	168182	25	0	2.24e-05	P
135	184769	184794	257505	257530	25	0	2.24e-05	P
136	184789	184814	240587	240612	25	0	2.24e-05	F
137	204347	204372	254957	254982	25	0	2.24e-05	P
138	14868	14899	133684	133715	31	-2	2.29e-05	F
139	33120	33151	49596	49627	31	-2	2.29e-05	F
140	105919	105950	132391	132422	31	-2	2.29e-05	P
141	200443	200474	205707	205738	31	-2	2.29e-05	P
142	203458	203489	224962	224993	31	-2	2.29e-05	P
143	235563	235594	241272	241303	31	-2	2.29e-05	P
144	16762	16790	192974	193002	28	-1	2.94e-05	P
145	81393	81421	260593	260621	28	-1	2.94e-05	F
146	105608	105636	171465	171493	28	-1	2.94e-05	F
147	5776	5806	62133	62163	30	-2	8.57e-05	P
148	5776	5806	143503	143533	30	-2	8.57e-05	P
149	192199	192229	213176	213206	30	-2	8.57e-05	F
150	69835	69859	274579	274603	24	0	8.97e-05	F
151	94597	94621	106201	106225	24	0	8.97e-05	F
152	164878	164902	202816	202840	24	0	8.97e-05	P
153	169874	169898	188373	188397	24	0	8.97e-05	P
154	172935	172959	202902	202926	24	0	8.97e-05	P
155	193163	193187	194308	194332	24	0	8.97e-05	P
156	234716	234740	248669	248693	24	0	8.97e-05	P
157	14928	14955	133726	133753	27	-1	0.000113	F
158	112979	113006	202663	202690	27	-1	0.000113	F
159	113034	113061	278190	278217	27	-1	0.000113	P
160	202663	202690	221873	221900	27	-1	0.000113	F
161	117945	117977	231620	231652	32	-3	0.000183	F
162	174194	174226	200494	200526	32	-3	0.000183	P
163	658	687	284510	284539	29	-2	0.00032	P
164	121662	121691	155207	155236	29	-2	0.00032	F
165	70760	70783	223493	223516	23	0	0.000359	F
166	112605	112628	151754	151777	23	0	0.000359	P
167	3057	3083	276347	276373	26	-1	0.000437	P
168	14928	14954	106585	106611	26	-1	0.000437	P
169	16688	16714	18762	18788	26	-1	0.000437	F
170	19672	19698	75796	75822	26	-1	0.000437	P
171	113060	113086	278113	278139	26	-1	0.000437	P
172	151155	151181	167887	167913	26	-1	0.000437	F
173	224907	224933	276347	276373	26	-1	0.000437	F
174	237081	237107	276347	276373	26	-1	0.000437	F
175	23382	23413	233524	233555	31	-3	0.000664	P
176	110739	110770	280712	280743	31	-3	0.000664	P
177	131766	131797	213170	213201	31	-3	0.000664	F
178	219633	219664	280712	280743	31	-3	0.000664	P
179	240461	240492	260139	260170	31	-3	0.000664	P
180	280712	280743	297381	297412	31	-3	0.000664	P
181	66206	66234	66207	66235	28	-2	0.00119	F
182	82345	82373	224955	224983	28	-2	0.00119	P
183	154574	154602	224955	224983	28	-2	0.00119	P
184	235594	235622	241250	241278	28	-2	0.00119	P
185	3051	3073	90404	90426	22	0	0.00143	F
186	8261	8283	126795	126817	22	0	0.00143	P
187	81491	81513	82342	82364	22	0	0.00143	F
188	81491	81513	154571	154593	22	0	0.00143	F
189	81493	81515	229837	229859	22	0	0.00143	P
190	90404	90426	237091	237113	22	0	0.00143	P
191	97875	97897	142111	142133	22	0	0.00143	P
192	105928	105950	132391	132413	22	0	0.00143	P
193	184746	184768	257532	257554	22	0	0.00143	P
194	186132	186154	254918	254940	22	0	0.00143	P
195	244450	244472	244450	244472	22	0	0.00143	P
196	248776	248798	248776	248798	22	0	0.00143	F
197	79997	80022	82342	82367	25	-1	0.00168	F
198	79997	80022	154571	154596	25	-1	0.00168	F
199	200449	200474	205707	205732	25	-1	0.00168	P
200	235569	235594	241272	241297	25	-1	0.00168	P
201	14936	14966	133734	133764	30	-3	0.0024	F
202	90461	90491	112287	112317	30	-3	0.0024	P
203	90461	90491	221181	221211	30	-3	0.0024	P
204	90461	90491	224836	224866	30	-3	0.0024	P
205	90461	90491	298929	298959	30	-3	0.0024	P
206	110965	110995	205689	205719	30	-3	0.0024	P
207	131772	131802	213176	213206	30	-3	0.0024	F
208	205689	205719	219859	219889	30	-3	0.0024	P
209	205689	205719	297607	297637	30	-3	0.0024	P
210	62885	62912	81489	81516	27	-2	0.00443	P
211	112540	112567	249877	249904	27	-2	0.00443	F
212	221434	221461	249877	249904	27	-2	0.00443	F
213	249877	249904	299182	299209	27	-2	0.00443	F
214	21177	21198	114647	114668	21	0	0.00574	P
215	26689	26710	148822	148843	21	0	0.00574	F
216	81494	81515	224962	224983	21	0	0.00574	P
217	98517	98538	141337	141358	21	0	0.00574	P
218	113391	113412	247974	247995	21	0	0.00574	F
219	115604	115625	256238	256259	21	0	0.00574	F
220	154818	154839	165417	165438	21	0	0.00574	P
221	158005	158026	241220	241241	21	0	0.00574	P
222	215259	215280	215259	215280	21	0	0.00574	F
223	224962	224983	229837	229858	21	0	0.00574	F
224	236780	236801	248030	248051	21	0	0.00574	P
225	253278	253299	266526	266547	21	0	0.00574	F
226	78041	78065	181008	181032	24	-1	0.00646	F
227	79995	80019	81489	81513	24	-1	0.00646	F
228	14259	14288	133051	133080	29	-3	0.00864	F
229	64448	64477	167950	167979	29	-3	0.00864	F
230	81486	81515	250012	250041	29	-3	0.00864	P
231	31429	31455	224086	224112	26	-2	0.0164	P
232	54412	54438	80006	80032	26	-2	0.0164	F
233	95044	95070	151776	151802	26	-2	0.0164	P
234	95095	95121	190254	190280	26	-2	0.0164	F
235	113655	113681	152280	152306	26	-2	0.0164	P
236	119903	119929	119903	119929	26	-2	0.0164	P
237	123939	123965	202175	202201	26	-2	0.0164	F
238	139235	139261	139235	139261	26	-2	0.0164	F
239	156986	157012	228031	228057	26	-2	0.0164	P
240	159717	159743	235493	235519	26	-2	0.0164	P
241	167533	167559	242569	242595	26	-2	0.0164	P
242	253361	253387	254479	254505	26	-2	0.0164	F
243	16694	16714	18768	18788	20	0	0.023	F
244	40476	40496	158655	158675	20	0	0.023	P
245	43834	43854	224871	224891	20	0	0.023	F
246	47307	47327	145904	145924	20	0	0.023	P
247	52031	52051	89441	89461	20	0	0.023	F
248	61871	61891	205839	205859	20	0	0.023	F
249	64457	64477	167959	167979	20	0	0.023	F
250	76946	76966	221953	221973	20	0	0.023	P
251	82342	82362	203465	203485	20	0	0.023	F
252	82344	82364	229839	229859	20	0	0.023	P
253	90406	90426	224917	224937	20	0	0.023	P
254	109346	109366	122897	122917	20	0	0.023	F
255	110857	110877	232380	232400	20	0	0.023	F
256	113041	113061	278190	278210	20	0	0.023	P
257	122897	122917	218240	218260	20	0	0.023	F
258	133780	133800	133834	133854	20	0	0.023	F
259	154571	154591	203465	203485	20	0	0.023	F
260	154573	154593	229839	229859	20	0	0.023	P
261	157252	157272	157252	157272	20	0	0.023	F
262	160340	160360	160385	160405	20	0	0.023	F
263	219751	219771	232380	232400	20	0	0.023	F
264	231301	231321	270662	270682	20	0	0.023	P
265	232380	232400	297499	297519	20	0	0.023	F
266	237174	237194	261297	261317	20	0	0.023	F
267	239143	239163	251600	251620	20	0	0.023	F
268	9078	9101	226127	226150	23	-1	0.0247	P
269	21807	21830	227690	227713	23	-1	0.0247	P
270	52013	52036	209177	209200	23	-1	0.0247	P
271	59564	59587	265480	265503	23	-1	0.0247	P
272	61870	61893	158169	158192	23	-1	0.0247	P
273	90461	90484	134110	134133	23	-1	0.0247	P
274	102125	102148	267168	267191	23	-1	0.0247	P
275	112350	112373	134166	134189	23	-1	0.0247	F
276	131484	131507	191340	191363	23	-1	0.0247	F
277	134166	134189	221244	221267	23	-1	0.0247	F
278	134166	134189	298992	299015	23	-1	0.0247	F
279	151809	151832	265485	265508	23	-1	0.0247	P
280	158146	158169	234683	234706	23	-1	0.0247	F
281	203467	203490	229836	229859	23	-1	0.0247	P
282	222298	222321	222869	222892	23	-1	0.0247	F
283	8308	8336	126742	126770	28	-3	0.031	P
284	11539	11567	152936	152964	28	-3	0.031	F
285	26150	26178	117627	117655	28	-3	0.031	F
286	31031	31059	192554	192582	28	-3	0.031	P
287	32979	33007	191339	191367	28	-3	0.031	P
288	43816	43844	62797	62825	28	-3	0.031	F
289	62802	62830	105809	105837	28	-3	0.031	P
290	79995	80023	250010	250038	28	-3	0.031	P
291	95050	95078	151768	151796	28	-3	0.031	P
292	133762	133790	133771	133799	28	-3	0.031	F
293	168158	168186	171098	171126	28	-3	0.031	F

## Sheet: Supplementary Table S2
Supplementary Table S2: Tandem repeat sequences Statistics.
No.	Star	end	Repeat Sequence
1	21278	21311	GTATACCAGCTGCTCTA	GTATACCAGCTGCTCTAGTATACCTGCTGCTCTA
2	53833	53865	AATATATAAATCGTCTG	AATATTAATATCGTCTGAATATATAAATCGTCT
3	80753	80800	ACACCAATGGATAGACTGATAT	ACACTAATGGATAGATTGACTATACACCAATGGATAGACTGTATACAC
4	80743	80802	GACTGATACACACCAATGGATA	GACTGAATTCACACTAATGGATAGATTGACTATACACCAATGGATAGACTGTATACACAC
5	164017	164052	TAGGTTTGGTTACAGGAAT	TAGGTTTGGTTACAGGAATTAGGTTGGTTATAGGAA
6	276757	276792	CAACAGGGGAACTAAAG	CAACAGTGGAACTAAAGCAACAGGGGAACTAAAGCA

## Sheet: Supplementary Table S3
Supplementary Table S3: The distribution of RNA editing sites in the mt PCGs of P. frutescens.
Organelle	Start	End			Location	Organelle	Start	End	Location
Mitochondrion	12870	13309	-	12870-13309	IGS(cox1,rps10)	Chloroplast	4996	4542	rps11
Mitochondrion	177936	177964	-	177936-177964	trnQ-UUG	Chloroplast	9535	9563	psbN
Mitochondrion	253110	253151	-	253110-253151	IGS(rrn18,apt9)	Chloroplast	9588	9547	psbN
Mitochondrion	182843	182970	-	182843-182970	IGS(nad4L,trnM-CAU)	Chloroplast	11205	11079	psbB
Mitochondrion	89946	90005	-	89946-90005	IGS(nad1,trnM-CAU)	Chloroplast	12445	12381	clpP
Mitochondrion	113039	113102	-	113039-113102	trnP-UGG	Chloroplast	17133	17071	trnP-UGG
Mitochondrion	61478	61839	-	61478-61839	trnW-CCA	Chloroplast	17393	17004	trnP-UGG-trnW-CCA
Mitochondrion	135672	135732	-	135672-135732	IGS(nad5,atp1)	Chloroplast	18978	18915	psbE
Mitochondrion	207097	207908	-	207097-207908	IGS(nad5,atp7)	Chloroplast	20956	20177	petA (partical:50%)
Mitochondrion	153417	153443	-	153417-153443	IGS(atp1,trnC-GCA)	Chloroplast	25649	25675	accD
Mitochondrion	66327	66356	-	66327-66356	IGS(trnK-UUU,ccmB)	Chloroplast	30832	30803	IGS(atpB-atpE)
Mitochondrion	176837	176916	-	176837-176916	trnM-CAU	Chloroplast	31575	31496	trnM-CAU
Mitochondrion	113370	113439	-	113370-113439	trnF-GAA	Chloroplast	35768	35835	trnF-GAA
Mitochondrion	21605	21782	-	21605-21782	IGS(trnS-GGA,rpl10)	Chloroplast	38044	38236	rps4
Mitochondrion	21790	21964	-	21790-21964	trnS-GGA	Chloroplast	38740	38918	trnS-GGA
Mitochondrion	27054	27092	-	27054-27092	rrn18(partical:0.52%)	Chloroplast	40447	40484	ycf3(partical:3.80%)
Mitochondrion	75879	75918	-	75879-75918	IGS(ccmB,nad1)	Chloroplast	40447	40485	ycf3(partical:3.96%)
Mitochondrion	60353	60399	-	60353-60399	IGS(rpl5,nad5)	Chloroplast	40449	40495	ycf3(partical:4.32%)
Mitochondrion	93685	93712	-	93685-93712	IGS(nad2,atp6)	Chloroplast	43087	43060	Psa(partical:0.59%)
Mitochondrion	188402	188531	-	188402-188531	IGS(atp4,rpl6)	Chloroplast	44882	44745	PsaB(partical:1.39%)
Mitochondrion	227638	227713	-	227638-227713	trnS-UGA(partical:42.92%)	Chloroplast	48480	48551	trnS-UGA
Mitochondrion	21803	21830	-	21803-21830	trnS-GGA	Chloroplast	48556	48529	nad5-exon8
Mitochondrion	39825	39885	-	39825-39885	rrn23S	Chloroplast	49228	49287	rrn26
Mitochondrion	176845	176904	-	176845-176904	trnM-CAU	Chloroplast	52609	52551	nad5-exon4
Mitochondrion	22441	22607	-	22441-22607	trnD-GUC	Chloroplast	53621	53459	rrn26
Mitochondrion	17794	18245	-	17794-18245	IGS(rpl10,trnS-GGA)	Chloroplast	58082	57551	rrn26
Mitochondrion	147767	148225	-	147767-148225	atp1(partical:30.07%)	Chloroplast	73184	72726	rrn18
Mitochondrion	270187	270270	-	270187-270270	trnS-GCU	Chloroplast	75371	75288	nad5-exon6
Mitochondrion	21801	21888	-	21801-21888	trnS-GGA	Chloroplast	75382	75294	rrn26
Mitochondrion	197786	197839	-	197786-197839	trnF-GAA	Chloroplast	76690	76637	trnF-GAA
Mitochondrion	103578	104454	-	103578-104454	IGS(nad2,atp6)	Chloroplast	82432	83308	IGS(rrn26,trnT-TGT)
Mitochondrion	241607	241685	-	241607-241685	trnH-GUG	Chloroplast	83625	83703	IGS(trnP-TGG-2,nad9)
Mitochondrion	46826	46970	-	46826-46970	IGS(rpl5,nad5)	Chloroplast	84304	84448	IGS(atp9,nad1)
Mitochondrion	40131	40543	-	40131-40543	trnM-CAU	Chloroplast	85442	85854	rrn18
Mitochondrion	61992	62111	-	61992-62111	IGS(trnW-CCA,nad9)	Chloroplast	88845	88971	rrn26
Mitochondrion	27059	27094	-	27059-27094	nad4(partical:0.62%)	Chloroplast	97893	97858	trnQ-TTG
Mitochondrion	60353	60394	-	60353-60394	IGS(rpl5,nad5)	Chloroplast	97895	97854	nad5-exon14
Mitochondrion	59571	59595	-	59571-59595	IGS(rpl5,nad5)	Chloroplast	99750	99774	nad5-exon9
Mitochondrion	249875	249935	-	249875-249935	rrn18partical:3.54%)	Chloroplast	99774	99714	IGS(nad6,trnW-CCA)
Mitochondrion	248836	249700	-	248836-249700	rrn18(partical:42.92%)	Chloroplast	100782	99908	rrn26
Mitochondrion	248183	248461	-	248183-248461	rrn18partical:14.54%)	Chloroplast	101089	100809	trnN-GTT(partical:87.80%)
Mitochondrion	248039	248089	-	248039-248089	rrn18(partical:42.92%)	Chloroplast	101186	101136	trnS-GCT,trnN-ATT-intron1,trnN-ATT-exon1,trnN-ATT-exon2
Mitochondrion	167749	167823	-	167749-167823	rrn26(partical:1.54%)	Chloroplast	103813	103887	IGS(nad9,trnM-CAT-2)
Mitochondrion	168343	168439	-	168343-168439	rrn26(partical:2.83%)	Chloroplast	104070	104166	ccmC
Mitochondrion	168625	168789	-	168625-168789	IGS(nad1,trnM-CAU)	Chloroplast	104318	104480	rrn26
Mitochondrion	168923	169131	-	168923-169131	rrn26(partical:6.39%)	Chloroplast	104626	104832	IGS(nad4,trnD-GTC)
Mitochondrion	169765	170219	-	169765-170219	rrn26(partical:15.39%)	Chloroplast	105286	105742	rrn18
Mitochondrion	170353	170878	-	170353-170878	rrn26(partical:15.39%)	Chloroplast	105888	106414	IGS(rrn26,trnT-TGT)
Mitochondrion	158604	158686	-	158604-158686	trnN-GUU	Chloroplast	107996	107914	IGS(trnP-TGG-2,nad9)
Mitochondrion	130818	130897	-	130818-130897	nad5(partical:2.04%)	Chloroplast	110751	110830	IGS(nad9,trnM-CAT-2)
Mitochondrion	27059	27094	-	27059-27094	nad4(partical:0.62%)	Chloroplast	118956	118921	IGS(atp9,nad1)
Mitochondrion	60349	60391	-	60349-60391	IGS(rpl5,nad5)	Chloroplast	118963	118920	nad5-exon15
Mitochondrion	210144	210183	-	210144-210183	nad7(partical:1.22%)	Chloroplast	120632	120671	nad5-exon10
Mitochondrion	158604	158686	-	158604-158686	trnN-GUU	Chloroplast	128302	128384	IGS(rrn26,trnT-TGT)
Mitochondrion	170353	170878	-	170353-170878	rrn26(partical:15.39%)	Chloroplast	130410	129884	rrn26
Mitochondrion	169765	170219	-	169765-170219	rrn26(partical:15.39%)	Chloroplast	131012	130556	atp1
Mitochondrion	168923	169131	-	168923-169131	rrn26(partical:6.39%)	Chloroplast	131672	131466	rps12
Mitochondrion	168625	168789	-	168625-168789	IGS(nad1,trnM-CAU)	Chloroplast	131980	131818	IGS(rrn26,trnT-TGT)
Mitochondrion	168343	168439	-	168343-168439	rrn26(partical:2.83%)	Chloroplast	132228	132132	ccmC(partical:17.72%)
Mitochondrion	167749	167823	-	167749-167823	rrn26(partical:1.54%)	Chloroplast	132485	132411	rrn18
Mitochondrion	248039	248089	-	248039-248089	rrn18(partical:42.92%)	Chloroplast	135112	135162	trnS-GCT(partical:10.39%),trnN-ATT-intron1(partical:3.90%),trnN-ATT-exon1(partical:41.56%),trnN-ATT-exon2(partical:46.75%)
Mitochondrion	248183	248461	-	248183-248461	rrn18partical:14.54%)	Chloroplast	135209	135489	IGS(cox2,nad1)
Mitochondrion	248836	249700	-	248836-249700	rrn18(partical:42.92%)	Chloroplast	135516	136390	IGS(rps3,cob)
Mitochondrion	249875	249935	-	249875-249935	rrn18partical:3.54%)	Chloroplast	136524	136584	IGS(rrn26,trnT-TGT)
Mitochondrion	59571	59595	-	59571-59595	IGS(rpl5,nad5)	Chloroplast	136548	136524	nad5-exon11
Mitochondrion	60353	60394	-	60353-60394	IGS(rpl5,nad5)	Chloroplast	138403	138444	nad5-exon16
Mitochondrion	27059	27094	-	27059-27094	nad4(partical:0.62%)	Chloroplast	138405	138440	nad5-exon2
Mitochondrion	61992	62111	-	61992-62111	IGS(trnW-CCA,nad9)	Chloroplast	147453	147327	rrn18
Mitochondrion	40131	40543	-	40131-40543	trnM-CAU	Chloroplast	150856	150444	trnW-CCA(partical:17.70%),trnP-TGG-2(partical:17.70%)
Mitochondrion	46826	46970	-	46826-46970	IGS(rpl5,nad5)	Chloroplast	151994	151850	trnD-GTC

## Sheet: Supplementary Table S4
Supplementary Table S4: RNA editor Statistics.
Gene	Base	Aa	Triplet pos	Bases	Codon	Aa Change	Label
cox1	3397	81	2	C→U	UCU→UUU	S→F	cox1eU3397SF
cox1	3409	85	2	C→U	UCU→UUU	S→F	cox1eU3409SF
cox1	3607	151	2	C→U	UCU→UUU	S→F	cox1eU3607SF
cox1	3670	172	2	C→U	UCC→UUC	S→F	cox1eU3670SF
cox1	3706	184	2	C→U	UCA→UUA	S→L	cox1eU3706SL
cox1	3745	197	2	C→U	CCA→CUA	P→L	cox1eU3745PL
cox1	3870	239	1	C→U	CGG→UGG	R→W	cox1eU3870RW
cox1	4877	12	2	C→U	UCC→UUC	S→F	cox1eU4877SF
cox1	5302	154	1	C→U	CAC→UAC	H→Y	cox1eU5302HY
cox1	5521	227	1	C→U	CGU→UGU	R→C	cox1eU5521RC
cox1	5549	236	2	C→U	UCA→UUA	S→L	cox1eU5549SL
cox1	5605	255	1	C→U	CCA→UCA	P→S	cox1eU5605PS
cox1	5615	258	2	C→U	CCG→CUG	P→L	cox1eU5615PL
rpl10	14623	87	2	U→C	CUU→CCU	L→P	ArthMp080eC14623LP
rpl10	14734	50	2	U→C	UUG→UCG	L→S	ArthMp080eC14734LS
rpl10	14735	50	1	C→U	CUG→UUG	L→L	ArthMp080eU14735LL
rpl10	14756	43	1	U→C	UUU→CUU	F→L	ArthMp080eC14756FL
rpl10	14801	28	1	C→U	CCA→UCA	P→S	ArthMp080eU14801PS
rpl10	14860	8	2	U→C	UUU→UCU	F→S	ArthMp080eC14860FS
rpl10	14861	8	1	C→U	CUU→UUU	L→F	ArthMp080eU14861LF
atp6-2	14867	30	1	U→C	UUC→CUC	F→L	atp6-2eC14867FL
atp6-2	14924	11	1	U→C	UUU→CUU	F→L	atp6-2eC14924FL
nad4	25392	22	2	C→U	ACU→AUU	T→I	nad4eU25392TI
nad4	25395	23	2	C→U	CCU→CUU	P→L	nad4eU25395PL
nad4	25425	33	2	C→U	CCG→CUG	P→L	nad4eU25425PL
nad4	25472	49	1	C→U	CCC→UCC	P→S	nad4eU25472PS
nad4	25476	50	2	C→U	CCU→CUU	P→L	nad4eU25476PL
nad4	25484	53	1	C→U	CGG→UGG	R→W	nad4eU25484RW
nad4	25499	58	1	C→U	CCU→UCU	P→S	nad4eU25499PS
nad4	25515	63	2	C→U	UCU→UUU	S→F	nad4eU25515SF
nad4	25680	118	2	C→U	ACA→AUA	T→I	nad4eU25680TI
nad4	25686	120	2	C→U	UCU→UUU	S→F	nad4eU25686SF
nad4	25694	123	1	C→U	CGU→UGU	R→C	nad4eU25694RC
nad4	25734	136	2	C→U	CCU→CUU	P→L	nad4eU25734PL
nad4	25751	142	1	C→U	CUU→UUU	L→F	nad4eU25751LF
nad4	25767	147	2	C→U	CCA→CUA	P→L	nad4eU25767PL
nad4	27322	49	2	C→U	UCA→UUA	S→L	nad4eU27322SL
nad4	27373	66	2	C→U	UCU→UUU	S→F	nad4eU27373SF
nad4	27481	102	2	C→U	CCU→CUU	P→L	nad4eU27481PL
nad4	27550	125	2	C→U	UCC→UUC	S→F	nad4eU27550SF
nad4	27571	132	2	C→U	CCA→CUA	P→L	nad4eU27571PL
nad4	27601	142	2	C→U	UCG→UUG	S→L	nad4eU27601SL
nad4	30350	11	2	C→U	CCG→CUG	P→L	nad4eU30350PL
nad4	30356	13	2	C→U	UCA→UUA	S→L	nad4eU30356SL
nad4	30449	44	2	C→U	UCA→UUA	S→L	nad4eU30449SL
nad4	30469	51	1	C→U	CUC→UUC	L→F	nad4eU30469LF
nad4	30472	52	1	C→U	CCU→UCU	P→S	nad4eU30472PS
nad4	30491	58	2	C→U	UCC→UUC	S→F	nad4eU30491SF
nad4	30512	65	2	C→U	UCA→UUA	S→L	nad4eU30512SL
nad4	30647	110	2	C→U	GCG→GUG	A→V	nad4eU30647AV
nad4	30695	126	2	C→U	CCA→CUA	P→L	nad4eU30695PL
nad4	30713	132	2	C→U	UCC→UUC	S→F	nad4eU30713SF
nad5	31244	49	2	C→U	CCA→CUA	P→L	nad5eU131244PL
nad4	33088	7	1	C→U	CAC→UAC	H→Y	nad4eU33088HY
nad4	33104	12	2	C→U	CCG→CUG	P→L	nad4eU33104PL
nad1	39220	126	1	C→U	CGG→UGG	R→W	nad1eU39220RW
nad1	39288	103	2	C→U	CCG→CUG	P→L	nad1eU39288PL
nad1	39331	89	1	C→U	CGG→UGG	R→W	nad1eU39331RW
nad1	39381	72	2	C→U	UCC→UUC	S→F	nad1eU39381SF
ccmC	40615	225	1	C→U	CCU→UCU	P→S	ccb256eU40615PS
ccmC	40632	219	2	C→U	CCA→CUA	P→L	ccb256eU40632PL
ccmC	40638	217	2	C→U	CCU→CUU	P→L	ccb256eU40638PL
ccmC	40674	205	2	C→U	UCA→UUA	S→L	ccb256eU40674SL
ccmC	40680	203	2	C→U	CCC→CUC	P→L	ccb256eU40680PL
ccmC	40683	202	2	C→U	UCC→UUC	S→F	ccb256eU40683SF
ccmC	40713	192	2	C→U	CCC→CUC	P→L	ccb256eU40713PL
ccmC	40720	190	1	C→U	CCU→UCU	P→S	ccb256eU40720PS
ccmC	40740	183	2	C→U	UCU→UUU	S→F	ccb256eU40740SF
ccmC	40767	174	2	C→U	UCG→UUG	S→L	ccb256eU40767SL
ccmC	40791	166	2	C→U	UCU→UUU	S→F	ccb256eU40791SF
ccmC	40815	158	2	C→U	CCG→CUG	P→L	ccb256eU40815PL
ccmC	40821	156	2	C→U	GCU→GUU	A→V	ccb256eU40821AV
ccmC	40825	155	1	C→U	CGU→UGU	R→C	ccb256eU40825RC
ccmC	40830	153	2	C→U	UCA→UUA	S→L	ccb256eU40830SL
ccmC	40837	151	1	C→U	CCU→UCU	P→S	ccb256eU40837PS
ccmC	40842	149	2	C→U	CCG→CUG	P→L	ccb256eU40842PL
ccmC	40888	134	1	C→U	CUU→UUU	L→F	ccb256eU40888LF
ccmC	40893	132	2	C→U	UCG→UUG	S→L	ccb256eU40893SL
ccmC	40957	111	1	C→U	CGG→UGG	R→W	ccb256eU40957RW
ccmC	40989	100	2	C→U	UCU→UUU	S→F	ccb256eU40989SF
ccmC	41007	94	2	C→U	ACA→AUA	T→I	ccb256eU41007TI
ccmC	41026	88	1	C→U	CGC→UGC	R→C	ccb256eU41026RC
ccmC	41059	77	1	U→C	UUC→CUC	F→L	ccb256eC41059FL
ccmC	41104	62	1	C→U	CGG→UGG	R→W	ccb256eU41104RW
ccmC	41109	60	2	C→U	GCG→GUG	A→V	ccb256eU41109AV
ccmC	41127	54	2	C→U	CCC→CUC	P→L	ccb256eU41127PL
ccmC	41155	45	1	C→U	CUU→UUU	L→F	ccb256eU41155LF
ccmC	41185	35	1	C→U	CAU→UAU	H→Y	ccb256eU41185HY
ccmC	41212	26	1	C→U	CGG→UGG	R→W	ccb256eU41212RW
rpl5	43260	171	2	C→U	CCG→CUG	P→L	rpl5eU43260PL
rpl5	43263	170	2	C→U	CCA→CUA	P→L	rpl5eU43263PL
rpl5	43422	117	2	C→U	UCU→UUU	S→F	rpl5eU43422SF
rpl5	43446	109	2	C→U	CCC→CUC	P→L	rpl5eU43446PL
rpl5	43447	109	1	U→C	UCC→CCC	S→P	rpl5eC43447SP
rpl5	43708	22	1	C→U	CAC→UAC	H→Y	rpl5eU43708HY
rpl5	43725	16	2	C→U	CCG→CUG	P→L	rpl5eU43725PL
rpl5	43737	12	2	C→U	UCA→UUA	S→L	rpl5eU43737SL
nad9	62322	147	1	C→U	CUU→UUU	L→F	nad9eU62322LF
nad9	62363	133	2	C→U	UCA→UUA	S→L	nad9eU62363SL
nad9	62393	123	2	C→U	UCC→UUC	S→F	nad9eU62393SF
nad9	62433	110	1	C→U	CGG→UGG	R→W	nad9eU62433RW
nad9	62463	100	1	C→U	CCG→UCG	P→S	nad9eU62463PS
nad9	62594	56	2	C→U	UCG→UUG	S→L	nad9eU62594SL
nad9	62648	38	2	C→U	CCA→CUA	P→L	nad9eU62648PL
nad9	62669	31	2	C→U	UCU→UUU	S→F	nad9eU62669SF
nad9	62723	13	2	U→C	AUU→ACU	I→T	nad9eC62723IT
ccmB	67037	6	1	C→U	CUU→UUU	L→F	ccb206eU67037LF
ccmB	67049	10	1	C→U	CAU→UAU	H→Y	ccb206eU67049HY
ccmB	67101	27	2	C→U	UCG→UUG	S→L	ccb206eU67101SL
ccmB	67149	43	2	C→U	UCA→UUA	S→L	ccb206eU67149SL
ccmB	67158	46	2	C→U	UCC→UUC	S→F	ccb206eU67158SF
ccmB	67170	50	2	C→U	CCG→CUG	P→L	ccb206eU67170PL
ccmB	67175	52	1	C→U	CGG→UGG	R→W	ccb206eU67175RW
ccmB	67181	54	1	C→U	CCU→UCU	P→S	ccb206eU67181PS
ccmB	67185	55	2	C→U	CCG→CUG	P→L	ccb206eU67185PL
ccmB	67193	58	1	C→U	CCU→UCU	P→S	ccb206eU67193PS
ccmB	67200	60	2	C→U	CCU→CUU	P→L	ccb206eU67200PL
ccmB	67209	63	2	C→U	CCC→CUC	P→L	ccb206eU67209PL
ccmB	67214	65	1	C→U	CCU→UCU	P→S	ccb206eU67214PS
ccmB	67215	65	2	C→U	UCU→UUU	S→F	ccb206eU67215SF
ccmB	67239	73	2	U→C	AUA→ACA	I→T	ccb206eC67239IT
ccmB	67271	84	1	U→C	UUU→CUU	F→L	ccb206eC67271FL
ccmB	67307	96	1	C→U	CGG→UGG	R→W	ccb206eU67307RW
ccmB	67325	102	1	C→U	CGU→UGU	R→C	ccb206eU67325RC
ccmB	67334	105	1	C→U	CGU→UGU	R→C	ccb206eU67334RC
ccmB	67359	113	2	C→U	CCG→CUG	P→L	ccb206eU67359PL
ccmB	67388	123	1	C→U	CGG→UGG	R→W	ccb206eU67388RW
ccmB	67401	127	2	C→U	CCA→CUA	P→L	ccb206eU67401PL
ccmB	67445	142	1	C→U	CGU→UGU	R→C	ccb206eU67445RC
ccmB	67449	143	2	C→U	UCG→UUG	S→L	ccb206eU67449SL
ccmB	67488	156	2	C→U	UCG→UUG	S→L	ccb206eU67488SL
ccmB	67497	159	2	C→U	CCA→CUA	P→L	ccb206eU67497PL
ccmB	67506	162	2	C→U	UCA→UUA	S→L	ccb206eU67506SL
ccmB	67515	165	2	C→U	UCA→UUA	S→L	ccb206eU67515SL
ccmB	67524	168	2	C→U	CCA→CUA	P→L	ccb206eU67524PL
ccmB	67533	171	2	C→U	UCU→UUU	S→F	ccb206eU67533SF
ccmB	67535	172	1	C→U	CGU→UGU	R→C	ccb206eU67535RC
ccmB	67572	184	2	C→U	UCA→UUA	S→L	ccb206eU67572SL
ccmB	67575	185	2	C→U	UCG→UUG	S→L	ccb206eU67575SL
ccmB	67587	189	2	C→U	UCC→UUC	S→F	ccb206eU67587SF
ccmB	67590	190	2	C→U	UCU→UUU	S→F	ccb206eU67590SF
ccmB	67593	191	2	C→U	CCG→CUG	P→L	ccb206eU67593PL
ccmB	67632	204	2	C→U	UCA→UUA	S→L	ccb206eU67632SL
ccmFc	71386	12	2	C→U	ACU→AUU	T→I	ccb452eU71386TI
ccmFc	71389	13	2	C→U	UCC→UUC	S→F	ccb452eU71389SF
ccmFc	71401	17	2	C→U	CCU→CUU	P→L	ccb452eU71401PL
ccmFc	71403	18	1	C→U	CGU→UGU	R→C	ccb452eU71403RC
ccmFc	71454	35	1	C→U	CCC→UCC	P→S	ccb452eU71454PS
ccmFc	71473	41	2	C→U	UCC→UUC	S→F	ccb452eU71473SF
ccmFc	71497	49	2	C→U	CCU→CUU	P→L	ccb452eU71497PL
ccmFc	71502	51	1	C→U	CCU→UCU	P→S	ccb452eU71502PS
ccmFc	71506	52	2	C→U	UCA→UUA	S→L	ccb452eU71506SL
ccmFc	71511	54	1	C→U	CCU→UCU	P→S	ccb452eU71511PS
ccmFc	71748	133	1	C→U	CGU→UGU	R→C	ccb452eU71748RC
ccmFc	71868	173	1	C→U	CCC→UCC	P→S	ccb452eU71868PS
ccmFc	71926	192	2	C→U	UCG→UUG	S→L	ccb452eU71926SL
ccmFc	71950	200	2	C→U	GCG→GUG	A→V	ccb452eU71950AV
ccmFc	72034	228	2	C→U	GCU→GUU	A→V	ccb452eU72034AV
ccmFc	73179	50	1	C→U	CCG→UCG	P→S	ccb452eU73179PS
ccmFc	73243	71	2	C→U	CCA→CUA	P→L	ccb452eU73243PL
ccmFc	73296	89	1	C→U	CGG→UGG	R→W	ccb452eU73296RW
ccmFc	73500	157	1	C→U	CGG→UGG	R→W	ccb452eU73500RW
ccmFc	73584	185	1	U→C	UAA→CAA	*→Q	ccb452eC73584*Q
nad1	75996	2	2	C→U	CCA→CUA	P→L	nad1eU75996PL
nad1	76005	5	2	C→U	UCG→UUG	S→L	nad1eU76005SL
nad1	76007	6	1	C→U	CUC→UUC	L→F	nad1eU76007LF
nad1	76011	7	2	C→U	UCU→UUU	S→F	nad1eU76011SF
nad1	76014	8	2	C→U	CCA→CUA	P→L	nad1eU76014PL
nad1	76026	12	2	C→U	CCG→CUG	P→L	nad1eU76026PL
nad1	76050	20	2	C→U	UCC→UUC	S→F	nad1eU76050SF
nad1	76068	26	2	C→U	UCG→UUG	S→L	nad1eU76068SL
nad1	76094	35	1	C→U	CUC→UUC	L→F	nad1eU76094LF
nad1	76169	60	1	C→U	CGG→UGG	R→W	nad1eU76169RW
nad1	76199	70	1	C→U	CGG→UGG	R→W	nad1eU76199RW
nad2	91056	10	2	C→U	UCC→UUC	S→F	nad2eU91056SF
nad2	91149	41	2	U→C	GUC→GCC	V→A	nad2eC91149VA
nad2	92470	27	1	U→C	UUU→CUU	F→L	nad2eC92470FL
nad2	92509	40	1	C→U	CUU→UUU	L→F	nad2eU92509LF
nad2	92558	56	2	C→U	UCC→UUC	S→F	nad2eU92558SF
nad2	92603	71	2	C→U	CCA→CUA	P→L	nad2eU92603PL
nad2	92608	73	1	C→U	CCU→UCU	P→S	nad2eU92608PS
nad2	92614	75	1	C→U	CGC→UGC	R→C	nad2eU92614RC
nad2	92648	86	2	C→U	UCA→UUA	S→L	nad2eU92648SL
nad2	92675	95	2	C→U	CCU→CUU	P→L	nad2eU92675PL
nad2	92744	118	2	C→U	UCG→UUG	S→L	nad2eU92744SL
atp6-2	106538	3	1	U→C	UAC→CAC	Y→H	atp6-2eC106538YH
atp6-2	106569	13	2	C→U	UCG→UUG	S→L	atp6-2eU106569SL
atp6-2	106616	29	1	U→C	UUU→CUU	F→L	atp6-2eC106616FL
atp6-2	106667	46	1	U→C	UUC→CUC	F→L	atp6-2eC106667FL
atp6-2	106700	57	1	U→C	UUU→CUU	F→L	atp6-2eC106700FL
atp6-2	106740	70	2	C→U	UCA→UUA	S→L	atp6-2eU106740SL
atp6-2	106791	87	2	C→U	CCG→CUG	P→L	atp6-2eU106791PL
atp6-2	106860	110	2	C→U	UCG→UUG	S→L	atp6-2eU106860SL
atp6-2	106878	116	2	C→U	UCG→UUG	S→L	atp6-2eU106878SL
atp6-2	106886	119	1	C→U	CGU→UGU	R→C	atp6-2eU106886RC
atp6-2	107025	165	2	C→U	UCA→UUA	S→L	atp6-2eU107025SL
atp6-2	107084	185	1	C→U	CCU→UCU	P→S	atp6-2eU107084PS
atp6-2	107087	186	1	C→U	CAU→UAU	H→Y	atp6-2eU107087HY
atp6-2	107231	234	1	U→C	UUC→CUC	F→L	atp6-2eC107231FL
cox3	107917	255	2	C→U	CCA→CUA	P→L	cox3eU107917PL
cox3	107927	252	1	C→U	CGG→UGG	R→W	cox3eU107927RW
cox3	108115	189	2	C→U	UCC→UUC	S→F	cox3eU108115SF
cox3	108259	141	2	C→U	CCU→CUU	P→L	cox3eU108259PL
cox3	108262	140	2	C→U	CCC→CUC	P→L	cox3eU108262PL
cox3	108367	105	2	C→U	UCU→UUU	S→F	cox3eU108367SF
cox3	108370	104	2	C→U	UCU→UUU	S→F	cox3eU108370SF
cox3	108377	102	1	C→U	CGG→UGG	R→W	cox3eU108377RW
cox3	108436	82	2	C→U	CCU→CUU	P→L	cox3eU108436PL
atp8	109331	137	1	U→C	UGG→CGG	W→R	atp8eC109331WR
atp8	109346	132	1	U→C	UCU→CCU	S→P	atp8eC109346SP
atp8	109379	121	1	U→C	UUC→CUC	F→L	atp8eC109379FL
atp8	109682	20	1	C→U	CUC→UUC	L→F	atp8eU109682LF
atp8	109693	16	2	C→U	UCA→UUA	S→L	atp8eU109693SL
cox2	111094	24	1	U→C	UAA→CAA	*→Q	cox2eC111094*Q
cox2	111118	16	1	C→U	CGG→UGG	R→W	cox2eU111118RW
cox2	111139	9	1	C→U	CCU→UCU	P→S	cox2eU111139PS
mttB	115813	5	1	U→C	UUU→CUU	F→L	tatCeC115813FL
mttB	115829	10	2	C→U	UCA→UUA	S→L	tatCeU115829SL
mttB	115859	20	2	C→U	CCG→CUG	P→L	tatCeU115859PL
mttB	115933	45	1	C→U	CGU→UGU	R→C	tatCeU115933RC
mttB	115945	49	1	C→U	CCG→UCG	P→S	tatCeU115945PS
mttB	115961	54	2	C→U	UCU→UUU	S→F	tatCeU115961SF
mttB	115964	55	2	C→U	CCA→CUA	P→L	tatCeU115964PL
mttB	116000	67	2	C→U	UCG→UUG	S→L	tatCeU116000SL
mttB	116011	71	1	C→U	CGU→UGU	R→C	tatCeU116011RC
mttB	116021	74	2	C→U	UCA→UUA	S→L	tatCeU116021SL
mttB	116035	79	1	C→U	CCG→UCG	P→S	tatCeU116035PS
mttB	116095	99	1	C→U	CAU→UAU	H→Y	tatCeU116095HY
mttB	116161	121	1	C→U	CUC→UUC	L→F	tatCeU116161LF
mttB	116164	122	1	C→U	CAU→UAU	H→Y	tatCeU116164HY
mttB	116177	126	2	C→U	UCU→UUU	S→F	tatCeU116177SF
mttB	116179	127	1	C→U	CGC→UGC	R→C	tatCeU116179RC
mttB	116186	129	2	C→U	UCC→UUC	S→F	tatCeU116186SF
mttB	116209	137	1	C→U	CCC→UCC	P→S	tatCeU116209PS
mttB	116212	138	1	C→U	CGG→UGG	R→W	tatCeU116212RW
mttB	116240	147	2	C→U	CCA→CUA	P→L	tatCeU116240PL
mttB	116305	169	1	C→U	CAU→UAU	H→Y	tatCeU116305HY
mttB	116338	180	1	C→U	CCA→UCA	P→S	tatCeU116338PS
mttB	116374	192	1	C→U	CGU→UGU	R→C	tatCeU116374RC
mttB	116386	196	1	C→U	CCA→UCA	P→S	tatCeU116386PS
mttB	116411	204	2	C→U	UCC→UUC	S→F	tatCeU116411SF
mttB	116443	215	1	C→U	CCG→UCG	P→S	tatCeU116443PS
mttB	116465	222	2	C→U	UCC→UUC	S→F	tatCeU116465SF
mttB	116500	234	1	C→U	CGU→UGU	R→C	tatCeU116500RC
mttB	116546	249	2	C→U	UCG→UUG	S→L	tatCeU116546SL
mttB	116614	272	1	U→C	UAA→CAA	*→Q	tatCeC116614*Q
mttB	116620	274	1	U→C	UAG→CAG	*→Q	tatCeC116620*Q
matR	117924	2	2	C→U	UCG→UUG	S→L	matReU117924SL
matR	117999	27	2	C→U	UCC→UUC	S→F	matReU117999SF
matR	118092	58	2	C→U	ACC→AUC	T→I	matReU118092TI
matR	118166	83	1	U→C	UUU→CUU	F→L	matReC118166FL
matR	118203	95	2	C→U	UCC→UUC	S→F	matReU118203SF
matR	118293	125	2	C→U	CCA→CUA	P→L	matReU118293PL
matR	118421	168	1	U→C	UCU→CCU	S→P	matReC118421SP
matR	118554	212	2	C→U	CCC→CUC	P→L	matReU118554PL
matR	118614	232	2	C→U	GCC→GUC	A→V	matReU118614AV
matR	118736	273	1	U→C	UUU→CUU	F→L	matReC118736FL
matR	118739	274	1	U→C	UUU→CUU	F→L	matReC118739FL
matR	118841	308	1	U→C	UAU→CAU	Y→H	matReC118841YH
matR	119159	414	1	C→U	CUU→UUU	L→F	matReU119159LF
matR	119370	484	2	U→C	GUG→GCG	V→A	matReC119370VA
matR	119372	485	1	C→U	CCA→UCA	P→S	matReU119372PS
matR	119385	489	2	C→U	GCA→GUA	A→V	matReU119385AV
matR	119634	572	2	C→U	UCC→UUC	S→F	matReU119634SF
matR	119655	579	2	C→U	CCU→CUU	P→L	matReU119655PL
matR	119675	586	1	C→U	CGC→UGC	R→C	matReU119675RC
matR	119711	598	1	C→U	CAC→UAC	H→Y	matReU119711HY
matR	119742	608	2	C→U	CCG→CUG	P→L	matReU119742PL
matR	119781	621	2	C→U	CCA→CUA	P→L	matReU119781PL
matR	119799	627	2	C→U	UCA→UUA	S→L	matReU119799SL
matR	119829	637	2	C→U	ACC→AUC	T→I	matReU119829TI
matR	119873	652	1	U→C	UCC→CCC	S→P	matReC119873SP
matR	119886	656	2	C→U	CCG→CUG	P→L	matReU119886PL
nad6	127205	9	2	C→U	CCU→CUU	P→L	nad6eU127205PL
nad6	127267	30	1	C→U	CCC→UCC	P→S	nad6eU127267PS
nad6	127268	30	2	C→U	UCC→UUC	S→F	nad6eU127268SF
nad6	127274	32	2	C→U	CCA→CUA	P→L	nad6eU127274PL
nad6	127282	35	1	C→U	CGC→UGC	R→C	nad6eU127282RC
nad6	127306	43	1	U→C	UUC→CUC	F→L	nad6eC127306FL
nad6	127340	54	2	C→U	CCA→CUA	P→L	nad6eU127340PL
nad6	127348	57	1	C→U	CAU→UAU	H→Y	nad6eU127348HY
nad6	127370	64	2	C→U	UCA→UUA	S→L	nad6eU127370SL
nad6	127748	190	2	C→U	UCU→UUU	S→F	nad6eU127748SF
nad5	130180	404	1	U→C	UUC→CUC	F→L	nad5eC130180FL
nad5	130257	378	2	U→C	UUA→UCA	L→S	nad5eC130257LS
nad5	130308	361	2	C→U	UCA→UUA	S→L	nad5eU130308SL
nad5	130489	301	1	U→C	UUU→CUU	F→L	nad5eC130489FL
nad5	130755	212	2	U→C	UUU→UCU	F→S	nad5eC130755FS
nad5	130783	203	1	C→U	CCG→UCG	P→S	nad5eU130783PS
nad5	130893	166	2	C→U	UCA→UUA	S→L	nad5eU130893SL
nad5	130905	162	2	C→U	UCG→UUG	S→L	nad5eU130905SL
nad5	130942	150	1	C→U	CUU→UUU	L→F	nad5eU130942LF
nad5	130975	139	1	U→C	UUU→CUU	F→L	nad5eC130975FL
nad5	130989	134	2	C→U	UCU→UUU	S→F	nad5eU130989SF
nad5	131010	127	2	C→U	GCC→GUC	A→V	nad5eU131010AV
nad5	131070	107	2	C→U	UCG→UUG	S→L	nad5eU131070SL
nad5	131079	104	2	C→U	CCU→CUU	P→L	nad5eU131079PL
nad5	131220	57	2	C→U	UCU→UUU	S→F	nad5eU131220SF
nad5	131259	44	2	C→U	UCU→UUU	S→F	nad5eU131259SF
nad5	131346	15	2	U→C	UUC→UCC	F→S	nad5eC131346FS
nad5	131376	5	2	C→U	CCG→CUG	P→L	nad5eU131376PL
nad5	132235	77	1	U→C	UUU→CUU	F→L	nad5eC132235FL
nad5	132309	52	2	C→U	CCG→CUG	P→L	nad5eU132309PL
atp1	147502	507	1	U→C	UAG→CAG	*→Q	atp1eC147502*Q
atp1	147517	502	1	U→C	UGU→CGU	C→R	atp1eC147517CR
atp1	148356	222	2	U→C	AUU→ACU	I→T	atp1eC148356IT
nad2	160124	39	2	U→C	UUU→UCU	F→S	nad2eC160124FS
nad2	161621	7	1	U→C	UAU→CAU	Y→H	nad2eC161621YH
nad2	161703	34	2	C→U	UCU→UUU	S→F	nad2eU161703SF
nad2	161715	38	2	C→U	UCA→UUA	S→L	nad2eU161715SL
nad2	161724	41	2	C→U	UCU→UUU	S→F	nad2eU161724SF
nad2	161843	81	1	C→U	CAU→UAU	H→Y	nad2eU161843HY
nad2	161873	91	1	C→U	CGU→UGU	R→C	nad2eU161873RC
nad2	161943	114	2	C→U	UCA→UUA	S→L	nad2eU161943SL
nad2	161973	124	2	C→U	UCA→UUA	S→L	nad2eU161973SL
nad2	162078	159	2	U→C	GUA→GCA	V→A	nad2eC162078VA
nad2	162191	197	1	C→U	CGU→UGU	R→C	nad2eU162191RC
nad2	162505	15	1	U→C	UCU→CCU	S→P	nad2eC162505SP
nad2	162538	26	1	U→C	UAA→CAA	*→Q	nad2eC162538*Q
nad2	162550	30	1	U→C	UAG→CAG	*→Q	nad2eC162550*Q
nad2	162604	48	1	U→C	UAA→CAA	*→Q	nad2eC162604*Q
nad2	162670	70	1	U→C	UAA→CAA	*→Q	nad2eC162670*Q
nad2	163653	7	2	C→U	GCG→GUG	A→V	nad2eU163653AV
nad2	163743	37	2	C→U	UCU→UUU	S→F	nad2eU163743SF
nad2	163755	41	2	C→U	UCA→UUA	S→L	nad2eU163755SL
nad2	163760	43	1	U→C	UUU→CUU	F→L	nad2eC163760FL
nad2	163764	44	2	C→U	CCA→CUA	P→L	nad2eU163764PL
nad2	163812	60	2	C→U	UCA→UUA	S→L	nad2eU163812SL
nad4L	186176	1	2	C→U	ACG→AUG	T→M	nad4LeU186176TM
nad4L	186182	3	2	C→U	CCU→CUU	P→L	nad4LeU186182PL
nad4L	186215	14	2	C→U	UCU→UUU	S→F	nad4LeU186215SF
nad4L	186221	16	2	C→U	UCA→UUA	S→L	nad4LeU186221SL
nad4L	186229	19	1	C→U	CGG→UGG	R→W	nad4LeU186229RW
nad4L	186260	29	2	C→U	CCU→CUU	P→L	nad4LeU186260PL
nad4L	186269	32	2	C→U	UCA→UUA	S→L	nad4LeU186269SL
nad4L	186274	34	1	C→U	CCA→UCA	P→S	nad4LeU186274PS
nad4L	186284	37	2	C→U	UCA→UUA	S→L	nad4LeU186284SL
nad4L	186332	53	2	C→U	UCG→UUG	S→L	nad4LeU186332SL
nad4L	186362	63	2	C→U	UCA→UUA	S→L	nad4LeU186362SL
nad4L	186371	66	2	C→U	UCA→UUA	S→L	nad4LeU186371SL
nad4L	186455	94	2	C→U	UCU→UUU	S→F	nad4LeU186455SF
atp4	186657	3	1	U→C	UCU→CCU	S→P	atp4eC186657SP
atp4	186658	3	2	C→U	CCU→CUU	P→L	atp4eU186658PL
atp4	186721	24	2	C→U	UCA→UUA	S→L	atp4eU186721SL
atp4	186739	30	2	C→U	UCA→UUA	S→L	atp4eU186739SL
atp4	186865	72	2	C→U	UCG→UUG	S→L	atp4eU186865SL
atp4	186898	83	2	C→U	CCU→CUU	P→L	atp4eU186898PL
atp4	186901	84	2	C→U	CCG→CUG	P→L	atp4eU186901PL
atp4	187017	123	1	U→C	UUC→CUC	F→L	atp4eC187017FL
atp4	187045	132	2	C→U	UCA→UUA	S→L	atp4eU187045SL
atp4	187066	139	2	C→U	ACU→AUU	T→I	atp4eU187066TI
atp4	187086	146	1	C→U	CUU→UUU	L→F	atp4eU187086LF
atp4	187113	155	1	C→U	CAC→UAC	H→Y	atp4eU187113HY
atp4	187120	157	2	C→U	UCA→UUA	S→L	atp4eU187120SL
atp4	187138	163	2	U→C	GUC→GCC	V→A	atp4eC187138VA
atp4	187153	168	2	U→C	UUG→UCG	L→S	atp4eC187153LS
atp4	187159	170	2	U→C	GUU→GCU	V→A	atp4eC187159VA
atp4	187173	175	1	C→U	CUC→UUC	L→F	atp4eU187173LF
rpl16	189257	2	2	C→U	UCG→UUG	S→L	rpl16eU189257SL
rpl16	189540	42	1	C→U	CGU→UGU	R→C	rpl16eU189540RC
rpl16	189560	35	2	C→U	ACU→AUU	T→I	rpl16eU189560TI
rps3	189726	512	2	C→U	UCU→UUU	S→F	rps3eU189726SF
rps3	189735	509	2	C→U	GCG→GUG	A→V	rps3eU189735AV
rps3	189772	497	1	C→U	CGU→UGU	R→C	rps3eU189772RC
rps3	189777	495	2	U→C	AUA→ACA	I→T	rps3eC189777IT
rps3	189787	492	1	U→C	UAU→CAU	Y→H	rps3eC189787YH
rps3	189825	479	2	C→U	UCA→UUA	S→L	rps3eU189825SL
rps3	189966	432	2	C→U	CCG→CUG	P→L	rps3eU189966PL
rps3	190171	364	1	U→C	UUC→CUC	F→L	rps3eC190171FL
rps3	190228	345	1	U→C	UGG→CGG	W→R	rps3eC190228WR
rps3	190299	321	2	C→U	CCA→CUA	P→L	rps3eU190299PL
rps3	190440	274	2	C→U	UCG→UUG	S→L	rps3eU190440SL
rps3	190533	243	2	U→C	GUG→GCG	V→A	rps3eC190533VA
rps3	190617	215	2	C→U	UCG→UUG	S→L	rps3eU190617SL
rps3	190633	210	1	U→C	UCU→CCU	S→P	rps3eC190633SP
rps3	190666	199	1	C→U	CAU→UAU	H→Y	rps3eU190666HY
rps3	190708	185	1	U→C	UUC→CUC	F→L	rps3eC190708FL
rps3	190818	148	2	C→U	UCA→UUA	S→L	rps3eU190818SL
rps3	190848	138	2	C→U	UCA→UUA	S→L	rps3eU190848SL
rps3	191022	80	2	U→C	GUC→GCC	V→A	rps3eC191022VA
rps3	192837	22	2	C→U	UCG→UUG	S→L	ArthMp062eU192837SL
rps3	192871	11	1	U→C	UAA→CAA	*→Q	ArthMp062eC192871*Q
rps4	193399	313	1	C→U	CGG→UGG	R→W	rps4eU193399RW
rps4	193413	308	2	C→U	CCA→CUA	P→L	rps4eU193413PL
rsp4	193464	291	2	C→U	UCU→UUU	S→F	rps4eU193464SF
rps4	193489	283	1	C→U	CAU→UAU	H→Y	rps4eU193489HY
rps4	193500	279	2	C→U	UCG→UUG	S→L	rps4eU193500SL
rps4	193549	263	1	U→C	UUU→CUU	F→L	rps4eC193549FL
rps4	193566	257	2	C→U	UCC→UUC	S→F	rps4eU193566SF
rps4	193687	217	1	U→C	UUC→CUC	F→L	rps4eC193687FL
rps4	193696	214	1	U→C	UUU→CUU	F→L	rps4eC193696FL
rps4	193899	146	2	C→U	ACC→AUC	T→I	rps4eU193899TI
rps4	193956	127	2	U→C	AUU→ACU	I→T	rps4eC193956IT
rps4	194004	111	2	C→U	CCG→CUG	P→L	rps4eU194004PL
rps4	194038	100	1	C→U	CAU→UAU	H→Y	rps4eU194038HY
rps4	194073	88	2	C→U	CCA→CUA	P→L	rps4eU194073PL
rps4	194143	65	1	C→U	CAU→UAU	H→Y	rps4eU194143HY
rps4	194149	63	1	C→U	CUU→UUU	L→F	rps4eU194149LF
rps4	194172	55	2	C→U	UCA→UUA	S→L	rps4eU194172SL
rps4	194332	2	1	C→U	CCU→UCU	P→S	rps4eU194332PS
nad5	205135	8	2	C→U	CCC→CUC	P→L	nad5eU205135PL
nad5	205137	9	1	U→C	UUC→CUC	F→L	nad5eC205137FL
nad5	205195	28	2	C→U	ACC→AUC	T→I	nad5eU205195TI
nad5	205213	34	2	C→U	CCG→CUG	P→L	nad5eU205213PL
nad5	205225	38	2	C→U	UCA→UUA	S→L	nad5eU205225SL
nad5	205234	41	2	C→U	UCU→UUU	S→F	nad5eU205234SF
nad5	205254	48	1	U→C	UCC→CCC	S→P	nad5eC205254SP
nad5	206594	11	2	C→U	UCA→UUA	S→L	nad5eU206594SL
nad5	206615	18	2	C→U	UCU→UUU	S→F	nad5eU206615SF
nad5	206617	19	1	C→U	CGU→UGU	R→C	nad5eU206617RC
nad5	206657	32	2	C→U	UCG→UUG	S→L	nad5eU206657SL
nad7	210007	120	2	C→U	UCU→UUU	S→F	nad7eU210007SF
nad7	210049	106	2	C→U	CCA→CUA	P→L	nad7eU210049PL
nad7	210070	99	2	C→U	UCU→UUU	S→F	nad7eU210070SF
nad7	210116	84	1	C→U	CGU→UGU	R→C	nad7eU210116RC
nad7	210229	46	2	C→U	CCU→CUU	P→L	nad7eU210229PL
nad7	210353	5	1	U→C	UAG→CAG	*→Q	nad7eC210353*Q
nad7	211745	186	1	C→U	CGC→UGC	R→C	nad7eU211745RC
nad7	211774	176	2	C→U	UCU→UUU	S→F	nad7eU211774SF
nad7	211775	176	1	C→U	CCU→UCU	P→S	nad7eU211775PS
nad7	211790	171	1	C→U	CAU→UAU	H→Y	nad7eU211790HY
nad7	211835	156	1	U→C	UCA→CCA	S→P	nad7eC211835SP
nad7	211936	122	2	C→U	UCA→UUA	S→L	nad7eU211936SL
nad7	212131	57	2	C→U	UCA→UUA	S→L	nad7eU212131SL
nad7	212170	44	2	C→U	UCA→UUA	S→L	nad7eU212170SL
nad7	212179	41	2	C→U	UCA→UUA	S→L	nad7eU212179SL
nad7	212198	35	1	C→U	CGU→UGU	R→C	nad7eU212198RC
nad7	212263	13	2	C→U	UCA→UUA	S→L	nad7eU212263SL
nad7	212270	11	1	C→U	CAU→UAU	H→Y	nad7eU212270HY
nad7	213646	32	2	C→U	UCU→UUU	S→F	nad7eU213646SF
nad7	213706	12	2	C→U	CCG→CUG	P→L	nad7eU213706PL
nad7	214570	49	1	U→C	UGC→CGC	C→R	nad7eC214570CR
nad7	214578	46	2	C→U	UCA→UUA	S→L	nad7eU214578SL
nad7	214638	26	2	C→U	UCA→UUA	S→L	nad7eU214638SL
cox3	216811	255	2	C→U	CCA→CUA	P→L	cox3eU216811PL
cox3	216821	252	1	C→U	CGG→UGG	R→W	cox3eU216821RW
cox3	217009	189	2	C→U	UCC→UUC	S→F	cox3eU217009SF
cox3	217153	141	2	C→U	CCU→CUU	P→L	cox3eU217153PL
cox3	217156	140	2	C→U	CCC→CUC	P→L	cox3eU217156PL
cox3	217261	105	2	C→U	UCU→UUU	S→F	cox3eU217261SF
cox3	217264	104	2	C→U	UCU→UUU	S→F	cox3eU217264SF
cox3	217271	102	1	C→U	CGG→UGG	R→W	cox3eU217271RW
cox3	217330	82	2	C→U	CCU→CUU	P→L	cox3eU217330PL
atp8	218225	137	1	U→C	UGG→CGG	W→R	atp8eC218225WR
atp8	218240	132	1	U→C	UCU→CCU	S→P	atp8eC218240SP
atp8	218273	121	1	U→C	UUC→CUC	F→L	atp8eC218273FL
atp8	218576	20	1	C→U	CUC→UUC	L→F	atp8eU218576LF
atp8	218587	16	2	C→U	UCA→UUA	S→L	atp8eU218587SL
cox2	219988	24	1	U→C	UAA→CAA	*→Q	cox2eC219988*Q
cox2	220012	16	1	C→U	CGG→UGG	R→W	cox2eU220012RW
cox2	220033	9	1	C→U	CCU→UCU	P→S	cox2eU220033PS
cox2	224197	211	2	C→U	UCG→UUG	S→L	cox2eU224197SL
cox2	224206	208	2	C→U	ACC→AUC	T→I	cox2eU224206TI
cox2	224272	186	2	C→U	CCU→CUU	P→L	cox2eU224272PL
cox2	224285	182	1	C→U	CCU→UCU	P→S	cox2eU224285PS
cox2	224353	159	2	C→U	UCA→UUA	S→L	cox2eU224353SL
cox2	224368	154	2	C→U	CCA→CUA	P→L	cox2eU224368PL
cox2	224386	148	2	C→U	ACG→AUG	T→M	cox2eU224386TM
cox2	224656	58	2	C→U	GCU→GUU	A→V	cox2eU224656AV
cox2	224668	54	2	C→U	UCG→UUG	S→L	cox2eU224668SL
cox2	224681	50	1	U→C	UUU→CUU	F→L	cox2eC224681FL
cox2	224758	24	2	C→U	UCU→UUU	S→F	cox2eU224758SF
cox2	224804	9	1	C→U	CUC→UUC	L→F	cox2eU224804LF
nad1	233026	5	2	C→U	UCU→UUU	S→F	nad1eU233026SF
nad1	233061	17	1	C→U	CCU→UCU	P→S	nad1eU233061PS
nad1	234371	8	1	C→U	CCC→UCC	P→S	nad1eU234371PS
nad1	234374	9	1	C→U	CGU→UGU	R→C	nad1eU234374RC
nad1	234381	11	2	C→U	UCG→UUG	S→L	nad1eU234381SL
nad1	234417	23	2	C→U	UCC→UUC	S→F	nad1eU234417SF
nad1	234461	38	1	C→U	CGU→UGU	R→C	nad1eU234461RC
nad1	234516	56	2	C→U	UCA→UUA	S→L	nad1eU234516SL
nad1	234642	98	2	C→U	ACU→AUU	T→I	nad1eU234642TI
nad1	234645	99	2	C→U	UCA→UUA	S→L	nad1eU234645SL
nad1	234653	102	1	U→C	UCG→CCG	S→P	nad1eC234653SP
atp9	254957	82	2	C→U	UCA→UUA	S→L	atp9eU254957SL
ccmFn	278690	137	2	C→U	CCU→CUU	P→L	ccb382eU278690PL
ccmFn	278770	164	1	C→U	CGU→UGU	R→C	ccb382eU278770RC
ccmFn	278870	197	2	C→U	UCC→UUC	S→F	ccb382eU278870SF
ccmFn	278945	222	2	U→C	UUU→UCU	F→S	ccb382eC278945FS
ccmFn	278998	240	1	C→U	CCU→UCU	P→S	ccb382eU278998PS
ccmFn	278999	240	2	C→U	UCU→UUU	S→F	ccb382eU278999SF
ccmFn	279008	243	2	C→U	UCA→UUA	S→L	ccb382eU279008SL
ccmFn	279046	256	1	C→U	CGU→UGU	R→C	ccb382eU279046RC
ccmFn	279068	263	2	C→U	UCA→UUA	S→L	ccb382eU279068SL
ccmFn	279080	267	2	C→U	CCA→CUA	P→L	ccb382eU279080PL
ccmFn	279095	272	2	C→U	UCA→UUA	S→L	ccb382eU279095SL
ccmFn	279203	308	2	U→C	CUA→CCA	L→P	ccb382eC279203LP
ccmFn	279241	321	1	U→C	UUU→CUU	F→L	ccb382eC279241FL
ccmFn	279244	322	1	C→U	CGC→UGC	R→C	ccb382eU279244RC
ccmFn	279251	324	2	U→C	GUU→GCU	V→A	ccb382eC279251VA
ccmFn	279356	359	2	U→C	CUG→CCG	L→P	ccb382eC279356LP
ccmFn	279397	373	1	C→U	CUC→UUC	L→F	ccb382eU279397LF
ccmFn	279562	50	1	C→U	CGG→UGG	R→W	ccb203eU279562RW
ccmFn	279590	59	2	C→U	CCA→CUA	P→L	ccb203eU279590PL
ccmFn	279607	65	1	C→U	CAU→UAU	H→Y	ccb203eU279607HY
ccmFn	279622	70	1	C→U	CGG→UGG	R→W	ccb203eU279622RW
ccmFn	279640	76	1	C→U	CGG→UGG	R→W	ccb203eU279640RW
ccmFn	279673	87	1	C→U	CGG→UGG	R→W	ccb203eU279673RW
ccmFn	279715	101	1	C→U	CUU→UUU	L→F	ccb203eU279715LF
ccmFn	279733	107	1	U→C	UCC→CCC	S→P	ccb203eC279733SP
ccmFn	279734	107	2	C→U	CCC→CUC	P→L	ccb203eU279734PL
ccmFn	279758	115	2	C→U	CCA→CUA	P→L	ccb203eU279758PL
ccmFn	279770	119	2	C→U	UCA→UUA	S→L	ccb203eU279770SL
ccmFn	279805	131	1	C→U	CCC→UCC	P→S	ccb203eU279805PS
ccmFn	279881	156	2	C→U	UCU→UUU	S→F	ccb203eU279881SF
rps12	291067	95	2	C→U	UCC→UUC	S→F	rps12eU291067SF
rps12	291130	74	2	C→U	UCG→UUG	S→L	rps12eU291130SL
rps12	291155	66	1	C→U	CAC→UAC	H→Y	rps12eU291155HY
rps12	291247	35	2	C→U	CCG→CUG	P→L	rps12eU291247PL
nad3	291407	118	1	C→U	CGG→UGG	R→W	nad3eU291407RW
nad3	291412	116	2	C→U	UCG→UUG	S→L	nad3eU291412SL
nad3	291439	107	2	C→U	UCU→UUU	S→F	nad3eU291439SF
nad3	291481	93	2	C→U	UCU→UUU	S→F	nad3eU291481SF
nad3	291490	90	2	C→U	CCC→CUC	P→L	nad3eU291490PL
nad3	291505	85	2	C→U	CCC→CUC	P→L	nad3eU291505PL
nad3	291509	84	1	C→U	CCU→UCU	P→S	nad3eU291509PS
nad3	291526	78	2	C→U	UCC→UUC	S→F	nad3eU291526SF
nad3	291541	73	2	C→U	CCG→CUG	P→L	nad3eU291541PL
nad3	291547	71	2	C→U	UCU→UUU	S→F	nad3eU291547SF
nad3	291610	50	2	C→U	UCC→UUC	S→F	nad3eU291610SF
nad3	291632	43	1	C→U	CAC→UAC	H→Y	nad3eU291632HY
nad3	291676	28	2	C→U	CCA→CUA	P→L	nad3eU291676PL
nad3	291694	22	2	C→U	CCA→CUA	P→L	nad3eU291694PL
nad3	291712	16	2	C→U	UCG→UUG	S→L	nad3eU291712SL
nad3	291751	3	2	C→U	CCC→CUC	P→L	nad3eU291751PL
nad3	291752	3	1	U→C	UCC→CCC	S→P	nad3eC291752SP
cob	294315	367	1	U→C	UUC→CUC	F→L	cobeC294315FL
cob	294327	363	1	U→C	UUU→CUU	F→L	cobeC294327FL
cob	294330	362	1	C→U	CCU→UCU	P→S	cobeU294330PS
cob	294399	339	1	C→U	CGC→UGC	R→C	cobeU294399RC
cob	294432	328	1	C→U	CAC→UAC	H→Y	cobeU294432HY
cob	294506	303	2	C→U	UCA→UUA	S→L	cobeU294506SL
cob	294561	285	1	C→U	CAU→UAU	H→Y	cobeU294561HY
cob	294846	190	1	C→U	CAU→UAU	H→Y	cobeU294846HY
cob	295056	120	1	C→U	CGG→UGG	R→W	cobeU295056RW
cob	295089	109	1	C→U	CAU→UAU	H→Y	cobeU295089HY
cob	295116	100	1	C→U	CAC→UAC	H→Y	cobeU295116HY
cob	295296	40	1	U→C	UCG→CCG	S→P	cobeC295296SP
cox2	297736	24	1	U→C	UAA→CAA	*→Q	cox2eC297736*Q
cox2	297760	16	1	C→U	CGG→UGG	R→W	cox2eU297760RW
cox2	297781	9	1	C→U	CCU→UCU	P→S	cox2eU297781PS
rps14	43306	83	2	C→U	UCC→UUC	S→F	rps14eU43306F
rps13	231756	19	2	C→U	UCA→UUA	S→L	rps13eU56SL
rps13	231790	27	2	U→C	CUU→CCU	L→P	rps13eC80LP
rps13	231833	34	1	C→U	CGU→UGU	R→C	rps13eU100RC
rps13	231898	91	1	C→U	CGU→UGU	R→C	rps13eU271RC
rps13	231877	96	2	C→U	UCG→UUG	S→L	rps13eU287SL
sdh4	107632	10	2	C→U	UCG→UUG	S→L	sdh4eU29SL
sdh4	107685	51	1	U→C	UUC→CUC	F→L	sdh4eC151FL
sdh4	107801	52	2	C→U	CCA→CUA	P→L	sdh4eU155PL
sdh4	107866	59	1	U→C	UAA→CAA	*→Q	sdh4eC175*Q
sdh4	107922	68	2	C→U	CCA→CUA	P→L	sdh4eU203PL
sdh4	107985	87	1	C→U	CAU→UAU	H→Y	sdh4eU259HY
sdh4	707951	103	1	U→C	UUC→CUC	F→L	sdh4eC307FL
sdh4	107958	116	1	U→C	UUU→CUU	F→L	sdh4eC346FL
sdh4	107966	119	1	U→C	UGA→CGA	*→R	sdh4eC355*R
rps10	124352	1	2	C→U	ACG→AUG	T→M	rps10eU2TM
rps10	124336	80	1	C→U	CGG→UGG	R→W	rps10eU238RW
rps10	125757	111	1	C→U	CGA→UGA	R→*	rps10eU331R*

## Sheet: Supplementary Table S5.
Table S5:Statistical table of the number of core genes in the mitochondrial genome of Lamiaceae
Gene	P. frutescens	CM031494	KF709392	MK728874	MT075725	MT075727	MT863539.1	MW553042	MZ127834	MZ127835	NC_023209	OK563725	OP537517	OR113011	OR296704	OX335799.1	OX940739.1	OY282509.1
atp1	1	1	1	1	1	1	2	1	1	1	1	1	1	1	1	1	1	2
atp4	1	2	1	1	1	1	0	1	1	1	1	1	1	1	1	1	1	1
atp6	1	1	1	1	1	1	1	1	1	1	1	0	1	1	1	1	1	1
atp8	2	1	1	1	1	1	1	1	1	1	1	1	1	1	1	1	1	1
atp9	1	1	1	1	1	1	2	1	1	1	1	0	2	1	1	1	1	1
ccmB	1	1	1	1	1	1	0	1	1	1	1	1	1	1	1	1	1	1
ccmC	1	1	1	1	1	1	1	1	1	1	1	1	1	1	1	1	1	1
ccmFC	1	1	1	1	0	1	1	1	1	1	1	1	1	1	1	1	1	1
ccmFn	1	1	1	1	0	1	1	1	1	1	1	1	2	1	1	1	1	1
cob	1	1	1	1	1	1	1	1	1	1	1	1	1	1	1	1	1	1
cox1	1	1	1	1	1	1	0	1	1	1	1	0	1	1	1	1	1	1
cox2	1	1	1	1	0	1	1	1	1	1	1	1	1	1	1	1	1	1
cox3	2	1	1	1	1	1	1	1	1	1	1	1	2	1	1	1	1	1
matR	1	1	1	1	1	1	1	1	1	1	1	1	1	1	1	1	1	1
mttB	1	1	1	1	1	1	1	1	1	1	1	1	1	1	1	1	1	1
nad1	1	1	1	1	1	1	1	1	1	1	1	1	1	1	1	0	1	1
nad2	1	1	1	1	1	1	0	1	1	1	1	1	1	1	1	1	0	1
nad3	1	1	1	1	1	1	1	1	1	1	1	1	1	1	1	1	1	1
nad4	1	1	1	1	1	1	1	1	1	1	1	0	1	1	1	1	1	1
nad4L	1	2	1	1	1	1	0	1	1	1	1	1	1	1	1	1	1	1
nad5	1	1	1	1	1	1	2	1	1	1	1	1	1	1	1	0	0	1
nad6	1	1	1	1	0	1	1	1	1	1	1	1	1	1	1	1	1	1
nad7	1	2	1	1	0	1	0	1	1	1	1	0	1	1	1	1	1	1
nad9	1	1	1	1	1	1	1	1	1	1	1	0	1	1	1	1	1	1

## Sheet: Supplementary Table S6
Depth and coverage of mitochondrial genome sequencing
Coverage.report			Region								Chromosomes.report										Base_depth
## The file was created by bamdst			#Chr	Start	Stop	Avg depth	Median	Coverage	Coverage(FIX)															plot	Avg depth
## Version : 1.1.0			Mito	1	3140	118.91	150	95.68	96.12		#Chromosome	DATA(%)	Avg depth	Median	Coverage%	Cov 4x %	Cov 10x %	Cov 30x %	Cov 100x %		Base	depth		1-1000	69.165
## Files : test.sorted.bam			Mito	3141	5689	11.4	12	61.58	99.33		Mito	100	152.25	120	99.36	96.39	92.84	83.81	61.6		1	66		1001-2000	121.967
[Total] Raw Reads (All reads)	7853744		Mito	12857	13310	363.05	388	99.78	99.78												2	62		2001-3000	63.783
[Total] QC Fail reads	0		Mito	14972	15503	31.53	34	99.81	100												3	65		3001-4000	81.958
[Total] Raw Data(Mb)	63079.9		Mito	17792	18252	110.84	135	100	100												4	65		4001-5000	17.222
[Total] Paired Reads	0		Mito	21593	21940	88.19	65	100	100												5	66		5001-6000	136.607
[Total] Mapped Reads	16791		Mito	22288	33243	124.19	132	98.38	99.96												6	65		12001-13000	414.336
[Total] Fraction of Mapped Reads	0.0021		Mito	37845	39897	155.32	156	100	100												7	64		13001-14000	424.348
[Total] Mapped Data(Mb)	169.82		Mito	40119	41469	960.76	91	99.93	100												8	66		14001-15000	33.5714
[Total] Fraction of Mapped Data(Mb)	0.0027		Mito	42537	43773	23.92	24	99.84	99.84												9	63		15001-16000	34.2962
[Total] Properly paired	0		Mito	46813	46971	294.3	325.5	96.2	96.2												10	65		17001-18000	135.923
[Total] Fraction of Properly paired	0		Mito	60290	61305	69.31	71	99.01	99.01												11	64		18001-19000	90.131
[Total] Read and mate paired	0		Mito	61461	62878	137.05	36	99.22	100												12	63		21001-22000	89.4496
[Total] Fraction of Read and mate paired	0		Mito	64581	67747	90.32	114	99.34	99.87												13	66		22001-23000	126.198
[Total] Singletons	0		Mito	71195	73879	139.8	146	99.29	99.37												14	46		23001-24000	123.876
[Total] Read and mate map to diff chr	0		Mito	75825	76402	57.28	73	99.13	99.13												15	64		24001-25000	139.041
[Total] Read1	0		Mito	90908	93738	119.81	122	100	100												16	66		25001-26000	176.777
[Total] Read2	0		Mito	103572	104455	2777.86	2856	100	100												17	66		26001-27000	167.097
[Total] Read1(rmdup)	0		Mito	105224	105477	71.11	74	100	100												18	66		27001-28000	164.202
[Total] Read2(rmdup)	0		Mito	106579	107381	44.79	48	100	100												19	65		28001-29000	134.836
[Total] forward strand reads	8353		Mito	107571	108912	53.19	55	100	100												20	66		29001-30000	95.021
[Total] backward strand reads	8438		Mito	109269	109863	17.06	18	100	100												21	62		30001-31000	140.04
[Total] PCR duplicate reads	0		Mito	110721	111348	11.08	12	98.88	100												22	62		31001-32000	129.829
[Total] Fraction of PCR duplicate reads	0		Mito	113013	113591	34.37	33	98.1	99.48												23	66		32001-33000	121.977
[Total] Map quality cutoff value	20		Mito	115801	117052	126.15	132	100	100												24	63		33001-34000	162.506
[Total] MapQuality above cutoff reads	12727		Mito	117064	120043	115.39	116	100	100												25	57		37001-38000	150.374
[Total] Fraction of MapQ reads in all reads	0.0016		Mito	124186	126107	38.44	50	77.51	99.69												26	66		38001-39000	158.841
[Total] Fraction of MapQ reads in mapped reads	0.758		Mito	127013	127842	158.1	168	100	100												27	66		39001-40000	167.865
[Insert size] Average			Mito	128366	128644	32.5	34	98.56	98.92												28	63		40001-41000	1930.56
[Insert size] Median			Mito	129320	132544	137.24	138	100	100												29	64		41001-42000	81.5565
[Target] Target Reads	16791		Mito	134988	135836	23.15	24	99.29	99.29												30	66		42001-43000	76.9352
[Target] Fraction of Target Reads in all reads	0.0021		Mito	145250	145671	7.45	8	98.57	100												31	66		43001-44000	76.7025
[Target] Fraction of Target Reads in mapped reads	1		Mito	146585	146767	12	13	100	100												32	66		46001-47000	1071.66
[Target] Target Data(Mb)	15.74		Mito	147509	149067	111.04	122	97.63	97.63												33	66		60001-61000	78.8394
[Target] Target Data Rmdup(Mb)	13.38		Mito	150575	150706	2.49	3	96.18	99.24												34	65		61001-62000	240.072
[Target] Fraction of Target Data in all data	0.0002		Mito	151191	151253	8.53	9	96.77	96.77												35	65		62001-63000	146.28
[Target] Fraction of Target Data in mapped data	0.0927		Mito	156061	163889	120.67	127	98.03	98.05												36	65		64001-65000	6.56563
[Target] Len of region	103409		Mito	167579	171004	300.36	321	99.45	100												37	65		65001-66000	100.126
[Target] Average depth	152.25		Mito	176361	177257	56.33	60	100	100												38	65		66001-67000	130.076
[Target] Average depth(rmdup)	129.38		Mito	182136	182232	0.84	1	84.38	86.46												39	63		67001-68000	128.268
[Target] Coverage (>0.2*(Average depth)x)	0.8381		Mito	186140	186600	72.18	75	100	100												40	65		71001-72000	202.368
[Target] Coverage (>0.5*(Average depth)x)	0.6694		Mito	186678	187245	44.68	47	99.82	99.82												41	65		72001-73000	220.715
[Target] Coverage (>0x)	0.9936		Mito	188423	188531	0.98	1	98.15	100												42	63		73001-74000	162.982
[Target] Coverage (>=4x)	0.9639		Mito	189148	192912	142.57	152	100	100												43	65		75001-76000	111.034
[Target] Coverage (>=10x)	0.9284		Mito	193331	194476	60.26	63	99.91	99.91												44	65		76001-77000	210.975
[Target] Coverage (>=30x)	0.8381		Mito	197635	197879	16.23	17	100	100												45	65		90001-91000	101.163
[Target] Coverage (>=100x)	0.616		Mito	198276	201870	70.08	111	78.91	99.97												46	64		91001-92000	126.536
[Target] Target Region Count	75		Mito	202388	202651	20.52	22	98.1	98.1												47	65		92001-93000	122.096
[Target] Region covered > 0x	71		Mito	204919	207023	92.39	102	99.57	100												48	54		93001-94000	109.917
[Target] Fraction Region covered > 0x	0.9467		Mito	207072	207660	31.27	41	96.43	100												49	64		103001-104000	2835.72
[Target] Fraction Region covered >= 4x	0.9067		Mito	209934	214820	84.04	85	99.94	99.98												50	65		104001-105000	2799.1
[Target] Fraction Region covered >= 10x	0.8533		Mito	214854	215125	2.07	2	94.83	96.31												51	63		105001-106000	129.043
[Target] Fraction Region covered >= 30x	0.6533		Mito	216465	217806	59.14	61	99.78	99.78												52	59		106001-107000	46.7506
[Target] Fraction Region covered >= 100x	0.3333		Mito	218163	218757	21.71	23	99.83	100												53	63		107001-108000	69.1284
[flank] flank size	200		Mito	219615	220242	13.5	15	99.36	100												54	65		108001-109000	90.8279
[flank] Len of region (not include target region)	130483		Mito	223335	224862	89.29	93	99.87	100												55	65		109001-110000	18.6566
[flank] Average depth	113.23		Mito	227347	228090	18.68	19	98.52	98.52												56	65		110001-111000	25.7491
[flank] flank Reads	16791		Mito	231062	231262	0.95	21	95.5	100												57	64		111001-112000	28.9828
[flank] Fraction of flank Reads in all reads	0.0021		Mito	232306	232508	63.26	63	99.91	99.91												58	56		113001-114000	125.99
[flank] Fraction of flank Reads in mapped reads	1		Mito	232860	235790	131.19	151	100	100												59	64		115001-116000	171.005
[flank] flank Data(Mb)	14.77		Mito	241073	242564	46.22	47	100	100												60	64		116001-117000	161.957
[flank] Fraction of flank Data in all data	0.0002		Mito	244142	244668	28.18	33	100	100												61	62		117001-118000	137.955
[flank] Fraction of flank Data in mapped data	0.087		Mito	246056	246178	13.17	15	97.54	97.54												62	65		118001-119000	134.506
[flank] Coverage (>0x)	0.7638		Mito	247760	250038	398.23	351	99.91	99.91												63	62		119001-120000	123.535
[flank] Coverage (>=4x)	0.7403		Mito	255308	255687	108.58	115	100	100												64	64		120001-121000	92.5349
[flank] Coverage (>=10x)	0.7204		Mito	255789	256259	137.2	140	99.79	99.79												65	65		124001-125000	52.7924
[flank] Coverage (>=30x)	0.6447		Mito	260352	260562	22.86	23	100	100												66	65		125001-126000	106.072
[flank] Coverage (>=100x)	0.448		Mito	263044	263156	10.29	11	100	100												67	65		126001-127000	88.7664
			Mito	269967	272905	118.91	150	95.68	96.12												68	65		127001-128000	162.809
			Mito	275118	275731	29.4	38	98.53	98.53												69	65		128001-129000	45.964
			Mito	278142	280142	127.97	131	100	100												70	61		129001-130000	135.065
			Mito	284065	284425	45.27	46	100	100												71	65		130001-131000	142.21
			Mito	290924	291820	54.93	57	100	100												72	65		131001-132000	142.187
			Mito	294107	295481	118.16	125	99.93	100												73	65		132001-133000	130.693
			Mito	295501	295570	46.22	42	94.2	94.2												74	56		134001-135000	68.5
			Mito	297363	297990	127.05	120	97.29	100												75	65		135001-136000	94.2452
																					76	63		145001-146000	9.17577
																					77	65		146001-147000	26.2637
																					78	63		147001-148000	194.776
																					79	61		148001-149000	284.491
																					80	65		149001-150000	93.0597
																					81	65		150001-151000	6.38168
																					82	57		151001-152000	11.4355
																					83	64		156001-157000	70.2822
																					84	63		157001-158000	113.058
																					85	64		158001-159000	125.259
																					86	63		159001-160000	127.087
																					87	64		160001-161000	134.938
																					88	62		161001-162000	138.343
																					89	64		162001-163000	168.419
																					90	59		163001-164000	162.691
																					91	65		167001-168000	288.689
																					92	65		168001-169000	278.761
																					93	65		169001-170000	346.909
																					94	64		170001-171000	301.565
																					95	64		171001-172000	60.5
																					96	64		176001-177000	121.77
																					97	57		177001-178000	75.5953
																					98	65		182001-183000	11.6562
																					99	65		186001-187000	81.0754
																					100	61		187001-188000	83.2286
																					101	65		188001-189000	0.981481
																					102	63		189001-190000	101.852
																					103	64		190001-191000	169.823
																					104	62		191001-192000	169.408
																					105	62		192001-193000	145.137
																					106	64		193001-194000	68.0209
																					107	50		194001-195000	65.5693
																					108	64		197001-198000	33.9303
																					109	65		198001-199000	30.3494
																					110	62		199001-200000	27.939
																					111	63		200001-201000	113.976
																					112	57		201001-202000	123.322
																					113	59		202001-203000	61.654
																					114	55		204001-205000	20.4321
																					115	55		205001-206000	94.135
																					116	51		206001-207000	106.144
																					117	55		207001-208000	32.6318
																					118	51		209001-210000	76.5
																					119	56		210001-211000	74.04
																					120	46		211001-212000	81.316
																					121	49		212001-213000	91.65
																					122	58		213001-214000	107.796
																					123	62		214001-215000	80.2039
																					124	62		215001-216000	2.592
																					125	60		216001-217000	86.5458
																					126	61		217001-218000	88.4932
																					127	61		218001-219000	25.9545
																					128	61		219001-220000	23.426
																					129	61		220001-221000	22.814
																					130	57		223001-224000	107.887
																					131	30		224001-225000	88.6705
																					132	59		227001-228000	110.038
																					133	62		228001-229000	103.811
																					134	61		231001-232000	1.64
																					135	54		232001-233000	56.3304
																					136	62		233001-234000	136.335
																					137	62		234001-235000	138.563
																					138	61		235001-236000	155.067
																					139	59		241001-242000	129.973
																					140	60		242001-243000	143.291
																					141	60		244001-245000	62.6407
																					142	62		246001-247000	37.3934
																					143	59		247001-248000	274.417
																					144	57		248001-249000	382.352
																					145	62		249001-250000	491.19
																					146	62		250001-251000	176.974
																					147	57		255001-256000	147.615
																					148	59		256001-257000	158.116
																					149	60		260001-261000	41.2476
																					150	60		263001-264000	13.6518
																					151	56		269001-270000	86.1515
																					152	61		270001-271000	84.928
																					153	59		271001-272000	140.099
																					154	54		272001-273000	178.331
																					155	62		275001-276000	161.263
																					156	61		278001-279000	124.984
																					157	59		279001-280000	131.546
																					158	53		280001-281000	122.859
																					159	60		284001-285000	61.6139
																					160	61		290001-291000	63.6842
																					161	61		291001-292000	70.2537
																					162	59		294001-295000	126.51
																					163	57		295001-296000	104.478
																					164	58		297001-298000	22.8501
																					165	59
																					166	56
																					167	60
																					168	58
																					169	56
																					170	59
																					171	60
																					172	59
																					173	59
																					174	58
																					175	56
																					176	42
																					177	4
																					178	4
																					179	4
																					180	4
																					181	4
																					182	4
																					183	4
																					184	3
																					185	3
																					186	4
																					187	42
																					188	52
																					189	57
																					190	61
																					191	62
																					192	57
																					193	62
																					194	67
																					195	66
																					196	69
																					197	67
																					198	76
																					199	77
																					200	77
																					201	77
																					202	76
																					203	74
																					204	78
																					205	77
																					206	75
																					207	78
																					208	71
																					209	77
																					210	72
																					211	78
																					212	77
																					213	68
																					214	78
																					215	78
																					216	73
																					217	76
																					218	76
																					219	74
																					220	77
																					221	69
																					222	78
																					223	74
																					224	70
																					225	78
																					226	75
																					227	73
																					228	75
																					229	72
																					230	76
																					231	77
																					232	72
																					233	75
																					234	68
																					235	78
																					236	78
																					237	75
																					238	78
																					239	77
																					240	66
																					241	77
																					242	78
																					243	78
																					244	78
																					245	72
																					246	77
																					247	76
																					248	77
																					249	76
																					250	73
																					251	78
																					252	76
																					253	77
																					254	77
																					255	65
																					256	77
																					257	78
																					258	78
																					259	77
																					260	76
																					261	77
																					262	74
																					263	75
																					264	75
																					265	72
																					266	76
																					267	74
																					268	72
																					269	68
																					270	78
																					271	76
																					272	77
																					273	78
																					274	78
																					275	75
																					276	76
																					277	78
																					278	65
																					279	78
																					280	75
																					281	78
																					282	71
																					283	79
																					284	77
																					285	77
																					286	66
																					287	78
																					288	79
																					289	76
																					290	77
																					291	79
																					292	71
																					293	79
																					294	79
																					295	76
																					296	63
																					297	77
																					298	79
																					299	79
																					300	79
																					301	76
																					302	78
																					303	76
																					304	67
																					305	78
																					306	74
																					307	76
																					308	77
																					309	68
																					310	78
																					311	76
																					312	74
																					313	78
																					314	68
																					315	77
																					316	73
																					317	63
																					318	78
																					319	77
																					320	76
																					321	67
																					322	77
																					323	78
																					324	75
																					325	75
																					326	77
																					327	77
																					328	72
																					329	78
																					330	77
																					331	73
																					332	78
																					333	76
																					334	66
																					335	76
																					336	78
																					337	76
																					338	78
																					339	70
																					340	78
																					341	76
																					342	71
																					343	76
																					344	77
																					345	76
																					346	77
																					347	73
																					348	66
																					349	77
																					350	77
																					351	78
																					352	76
																					353	77
																					354	75
																					355	71
																					356	73
																					357	77
																					358	72
																					359	73
																					360	77
																					361	73
																					362	78
																					363	77
																					364	76
																					365	71
																					366	78
																					367	72
																					368	76
																					369	78
																					370	76
																					371	76
																					372	76
																					373	72
																					374	77
																					375	72
																					376	77
																					377	75
																					378	78
																					379	75
																					380	77
																					381	76
																					382	78
																					383	74
																					384	78
																					385	67
																					386	76
																					387	73
																					388	73
																					389	72
																					390	75
																					391	70
																					392	78
																					393	74
																					394	78
																					395	77
																					396	76
																					397	71
																					398	78
																					399	78
																					400	72
																					401	78
																					402	75
																					403	78
																					404	74
																					405	71
																					406	76
																					407	66
																					408	78
																					409	78
																					410	77
																					411	69
																					412	77
																					413	78
																					414	75
																					415	77
																					416	74
																					417	77
																					418	76
																					419	75
																					420	76
																					421	77
																					422	75
																					423	73
																					424	77
																					425	77
																					426	78
																					427	74
																					428	78
																					429	77
																					430	75
																					431	77
																					432	76
																					433	71
																					434	78
																					435	78
																					436	76
																					437	78
																					438	77
																					439	78
																					440	76
																					441	69
																					442	75
																					443	78
																					444	73
																					445	78
																					446	75
																					447	74
																					448	77
																					449	77
																					450	72
																					451	65
																					452	78
																					453	77
																					454	74
																					455	75
																					456	76
																					457	77
																					458	78
																					459	76
																					460	75
																					461	73
																					462	73
																					463	74
																					464	67
																					465	78
																					466	74
																					467	78
																					468	76
																					469	71
																					470	77
																					471	69
																					472	76
																					473	78
																					474	78
																					475	78
																					476	77
																					477	77
																					478	73
																					479	78
																					480	76
																					481	77
																					482	71
																					483	78
																					484	75
																					485	74
																					486	76
																					487	76
																					488	73
																					489	76
																					490	65
																					491	76
																					492	78
																					493	78
																					494	77
																					495	74
																					496	77
																					497	78
																					498	74
																					499	64
																					500	76
																					501	78
																					502	73
																					503	73
																					504	76
																					505	74
																					506	77
																					507	75
																					508	71
																					509	76
																					510	69
																					511	77
																					512	74
																					513	78
																					514	75
																					515	77
																					516	73
																					517	76
																					518	67
																					519	78
																					520	78
																					521	78
																					522	78
																					523	74
																					524	73
																					525	71
																					526	78
																					527	76
																					528	76
																					529	74
																					530	70
																					531	77
																					532	74
																					533	77
																					534	76
																					535	72
																					536	74
																					537	74
																					538	77
																					539	77
																					540	73
																					541	71
																					542	74
																					543	78
																					544	77
																					545	72
																					546	77
																					547	75
																					548	75
																					549	77
																					550	72
																					551	76
																					552	78
																					553	78
																					554	78
																					555	72
																					556	78
																					557	78
																					558	67
																					559	74
																					560	76
																					561	76
																					562	75
																					563	74
																					564	70
																					565	76
																					566	75
																					567	77
																					568	74
																					569	76
																					570	73
																					571	73
																					572	75
																					573	73
																					574	66
																					575	74
																					576	74
																					577	74
																					578	74
																					579	72
																					580	75
																					581	72
																					582	74
																					583	68
																					584	74
																					585	68
																					586	75
																					587	75
																					588	73
																					589	70
																					590	75
																					591	74
																					592	67
																					593	75
																					594	73
																					595	73
																					596	74
																					597	71
																					598	71
																					599	75
																					600	75
																					601	73
																					602	71
																					603	74
																					604	75
																					605	71
																					606	71
																					607	74
																					608	71
																					609	75
																					610	72
																					611	71
																					612	74
																					613	64
																					614	72
																					615	74
																					616	74
																					617	73
																					618	68
																					619	74
																					620	73
																					621	73
																					622	54
																					623	69
																					624	74
																					625	74
																					626	74
																					627	73
																					628	71
																					629	73
																					630	63
																					631	72
																					632	74
																					633	74
																					634	72
																					635	72
																					636	66
																					637	72
																					638	73
																					639	73
																					640	74
																					641	54
																					642	69
																					643	74
																					644	74
																					645	72
																					646	68
																					647	64
																					648	68
																					649	65
																					650	74
																					651	74
																					652	74
																					653	73
																					654	70
																					655	73
																					656	61
																					657	74
																					658	73
																					659	70
																					660	73
																					661	71
																					662	68
																					663	74
																					664	72
																					665	69
																					666	74
																					667	73
																					668	74
																					669	74
																					670	66
																					671	75
																					672	74
																					673	70
																					674	58
																					675	72
																					676	74
																					677	72
																					678	70
																					679	73
																					680	72
																					681	61
																					682	73
																					683	71
																					684	69
																					685	72
																					686	68
																					687	50
																					688	68
																					689	65
																					690	73
																					691	72
																					692	73
																					693	74
																					694	70
																					695	72
																					696	63
																					697	73
																					698	73
																					699	73
																					700	72
																					701	70
																					702	73
																					703	63
																					704	73
																					705	73
																					706	72
																					707	71
																					708	74
																					709	69
																					710	74
																					711	72
																					712	63
																					713	72
																					714	73
																					715	73
																					716	73
																					717	68
																					718	74
																					719	70
																					720	74
																					721	71
																					722	72
																					723	73
																					724	73
																					725	71
																					726	70
																					727	72
																					728	69
																					729	71
																					730	73
																					731	73
																					732	72
																					733	56
																					734	73
																					735	69
																					736	71
																					737	71
																					738	66
																					739	71
																					740	72
																					741	67
																					742	71
																					743	73
																					744	73
																					745	72
																					746	72
																					747	65
																					748	73
																					749	72
																					750	70
																					751	66
																					752	72
																					753	73
																					754	69
																					755	72
																					756	69
																					757	72
																					758	71
																					759	70
																					760	70
																					761	73
																					762	70
																					763	73
																					764	68
																					765	68
																					766	72
																					767	67
																					768	72
																					769	73
																					770	68
																					771	72
																					772	68
																					773	73
																					774	63
																					775	71
																					776	71
																					777	70
																					778	72
																					779	67
																					780	73
																					781	73
																					782	71
																					783	68
																					784	72
																					785	73
																					786	65
																					787	71
																					788	70
																					789	68
																					790	72
																					791	66
																					792	73
																					793	69
																					794	73
																					795	72
																					796	71
																					797	73
																					798	71
																					799	73
																					800	67
																					801	72
																					802	73
																					803	72
																					804	61
																					805	72
																					806	71
																					807	67
																					808	73
																					809	72
																					810	70
																					811	58
																					812	72
																					813	73
																					814	72
																					815	69
																					816	73
																					817	72
																					818	64
																					819	72
																					820	72
																					821	70
																					822	66
																					823	72
																					824	68
																					825	72
																					826	72
																					827	63
																					828	73
																					829	73
																					830	72
																					831	71
																					832	69
																					833	63
																					834	71
																					835	71
																					836	69
																					837	71
																					838	70
																					839	71
																					840	65
																					841	70
																					842	70
																					843	70
																					844	69
																					845	68
																					846	68
																					847	65
																					848	68
																					849	70
																					850	67
																					851	70
																					852	60
																					853	70
																					854	70
																					855	66
																					856	66
																					857	70
																					858	70
																					859	59
																					860	67
																					861	54
																					862	67
																					863	67
																					864	69
																					865	68
																					866	69
																					867	68
																					868	64
																					869	68
																					870	67
																					871	62
																					872	68
																					873	67
																					874	63
																					875	69
																					876	66
																					877	66
																					878	62
																					879	61
																					880	69
																					881	68
																					882	62
																					883	66
																					884	61
																					885	69
																					886	69
																					887	65
																					888	69
																					889	68
																					890	69
																					891	69
																					892	65
																					893	65
																					894	53
																					895	67
																					896	68
																					897	69
																					898	68
																					899	64
																					900	67
																					901	58
																					902	69
																					903	67
																					904	67
																					905	67
																					906	65
																					907	69
																					908	68
																					909	68
																					910	68
																					911	67
																					912	69
																					913	65
																					914	67
																					915	69
																					916	66
																					917	69
																					918	63
																					919	69
																					920	65
																					921	68
																					922	64
																					923	57
																					924	67
																					925	68
																					926	68
																					927	67
																					928	65
																					929	66
																					930	56
																					931	67
																					932	68
																					933	67
																					934	65
																					935	68
																					936	66
																					937	68
																					938	65
																					939	67
																					940	60
																					941	64
																					942	55
																					943	67
																					944	67
																					945	68
																					946	59
																					947	68
																					948	68
																					949	68
																					950	66
																					951	65
																					952	55
																					953	68
																					954	68
																					955	67
																					956	60
																					957	65
																					958	68
																					959	66
																					960	66
																					961	65
																					962	65
																					963	67
																					964	68
																					965	62
																					966	68
																					967	65
																					968	67
																					969	56
																					970	68
																					971	68
																					972	66
																					973	65
																					974	64
																					975	67
																					976	61
																					977	68
																					978	68
																					979	66
																					980	67
																					981	65
																					982	68
																					983	64
																					984	55
																					985	66
																					986	68
																					987	68
																					988	68
																					989	68
																					990	65
																					991	65
																					992	67
																					993	64
																					994	67
																					995	67
																					996	62
																					997	68
																					998	67
																					999	62
																					1000	68
																					1001	66
																					1002	64
																					1003	68
																					1004	67
																					1005	65
																					1006	63
																					1007	66
																					1008	64
																					1009	66
																					1010	64
																					1011	68
																					1012	68
																					1013	66
																					1014	66
																					1015	67
																					1016	68
																					1017	57
																					1018	67
																					1019	65
																					1020	67
																					1021	63
																					1022	65
																					1023	54
																					1024	67
																					1025	67
																					1026	67
																					1027	66
																					1028	61
																					1029	67
																					1030	67
																					1031	66
																					1032	67
																					1033	62
																					1034	65
																					1035	63
																					1036	67
																					1037	60
																					1038	67
																					1039	67
																					1040	65
																					1041	65
																					1042	66
																					1043	65
																					1044	65
																					1045	60
																					1046	66
																					1047	62
																					1048	60
																					1049	60
																					1050	51
																					1051	56
																					1052	56
																					1053	55
																					1054	54
																					1055	56
																					1056	54
																					1057	56
																					1058	56
																					1059	55
																					1060	56
																					1061	56
																					1062	56
																					1063	55
																					1064	55
																					1065	53
																					1066	6
																					1067	5
																					1068	5
																					1069	2
																					1070	1
																					1071	1
																					1072	1
																					1073	1
																					1074	1
																					1075	1
																					1076	1
																					1077	1
																					1078	1
																					1079	0
																					1080	1
																					1081	4
																					1082	71
																					1083	77
																					1084	77
																					1085	78
																					1086	95
																					1087	95
																					1088	95
																					1089	96
																					1090	89
																					1091	104
																					1092	108
																					1093	108
																					1094	105
																					1095	118
																					1096	118
																					1097	119
																					1098	115
																					1099	115
																					1100	116
																					1101	112
																					1102	116
																					1103	117
																					1104	108
																					1105	120
																					1106	116
																					1107	116
																					1108	116
																					1109	116
																					1110	117
																					1111	110
																					1112	120
																					1113	107
																					1114	120
																					1115	119
																					1116	114
																					1117	109
																					1118	104
																					1119	118
																					1120	119
																					1121	120
																					1122	119
																					1123	115
																					1124	117
																					1125	115
																					1126	117
																					1127	118
																					1128	111
																					1129	118
																					1130	117
																					1131	116
																					1132	105
																					1133	118
																					1134	116
																					1135	119
																					1136	118
																					1137	110
																					1138	119
																					1139	111
																					1140	119
																					1141	114
																					1142	110
																					1143	118
																					1144	108
																					1145	119
																					1146	114
																					1147	117
																					1148	120
																					1149	110
																					1150	117
																					1151	117
																					1152	116
																					1153	115
																					1154	115
																					1155	117
																					1156	113
																					1157	116
																					1158	119
																					1159	105
																					1160	119
																					1161	117
																					1162	107
																					1163	119
																					1164	119
																					1165	115
																					1166	118
																					1167	118
																					1168	110
																					1169	118
																					1170	112
																					1171	118
																					1172	118
																					1173	117
																					1174	120
																					1175	119
																					1176	111
																					1177	115
																					1178	113
																					1179	118
																					1180	115
																					1181	103
																					1182	96
																					1183	86
																					1184	44
																					1185	53
																					1186	115
																					1187	118
																					1188	118
																					1189	118
																					1190	119
																					1191	93
																					1192	93
																					1193	83
																					1194	105
																					1195	81
																					1196	119
																					1197	96
																					1198	78
																					1199	77
																					1200	78
																					1201	112
																					1202	112
																					1203	100
																					1204	93
																					1205	94
																					1206	119
																					1207	119
																					1208	113
																					1209	60
																					1210	51
																					1211	50
																					1212	42
																					1213	26
																					1214	18
																					1215	19
																					1216	19
																					1217	98
																					1218	108
																					1219	117
																					1220	119
																					1221	120
																					1222	120
																					1223	111
																					1224	123
																					1225	118
																					1226	116
																					1227	121
																					1228	111
																					1229	123
																					1230	118
																					1231	106
																					1232	119
																					1233	110
																					1234	123
																					1235	113
																					1236	123
																					1237	116
																					1238	124
																					1239	120
																					1240	121
																					1241	121
																					1242	125
																					1243	119
																					1244	123
																					1245	112
																					1246	125
																					1247	124
																					1248	109
																					1249	125
																					1250	125
																					1251	123
																					1252	109
																					1253	125
																					1254	124
																					1255	119
																					1256	117
																					1257	117
																					1258	124
																					1259	121
																					1260	113
																					1261	125
																					1262	125
																					1263	124
																					1264	124
																					1265	118
																					1266	125
																					1267	124
																					1268	124
																					1269	116
																					1270	125
																					1271	125
																					1272	84
																					1273	99
																					1274	106
																					1275	121
																					1276	125
																					1277	125
																					1278	120
																					1279	119
																					1280	121
																					1281	121
																					1282	124
																					1283	124
																					1284	121
																					1285	114
																					1286	122
																					1287	125
																					1288	121
																					1289	102
																					1290	122
																					1291	124
																					1292	124
																					1293	123
																					1294	118
																					1295	125
																					1296	121
																					1297	123
																					1298	113
																					1299	126
																					1300	126
																					1301	113
																					1302	126
																					1303	125
																					1304	124
																					1305	121
																					1306	117
																					1307	126
																					1308	116
																					1309	125
																					1310	125
																					1311	124
																					1312	119
																					1313	123
																					1314	110
																					1315	126
																					1316	124
																					1317	113
																					1318	124
																					1319	124
																					1320	122
																					1321	121
																					1322	125
																					1323	121
																					1324	122
																					1325	121
																					1326	125
																					1327	123
																					1328	120
																					1329	127
																					1330	120
																					1331	121
																					1332	123
																					1333	117
																					1334	126
																					1335	121
																					1336	128
																					1337	127
																					1338	126
																					1339	122
																					1340	127
																					1341	117
																					1342	127
																					1343	127
																					1344	124
																					1345	124
																					1346	127
																					1347	126
																					1348	127
																					1349	119
																					1350	126
																					1351	114
																					1352	128
																					1353	123
																					1354	122
																					1355	124
																					1356	126
																					1357	127
																					1358	113
																					1359	126
																					1360	122
																					1361	129
																					1362	125
																					1363	128
																					1364	112
																					1365	126
																					1366	127
																					1367	121
																					1368	128
																					1369	125
																					1370	126
																					1371	128
																					1372	107
																					1373	126
																					1374	129
																					1375	128
																					1376	126
																					1377	126
																					1378	118
																					1379	129
																					1380	122
																					1381	126
																					1382	111
																					1383	127
																					1384	129
																					1385	125
																					1386	124
																					1387	121
																					1388	119
																					1389	125
																					1390	118
																					1391	127
																					1392	114
																					1393	128
																					1394	115
																					1395	128
																					1396	124
																					1397	117
																					1398	129
																					1399	129
																					1400	129
																					1401	124
																					1402	109
																					1403	128
																					1404	129
																					1405	128
																					1406	128
																					1407	108
																					1408	127
																					1409	128
																					1410	129
																					1411	126
																					1412	116
																					1413	129
																					1414	127
																					1415	123
																					1416	129
																					1417	122
																					1418	127
																					1419	125
																					1420	124
																					1421	124
																					1422	120
																					1423	129
																					1424	126
																					1425	126
																					1426	125
																					1427	126
																					1428	125
																					1429	124
																					1430	124
																					1431	126
																					1432	112
																					1433	127
																					1434	128
																					1435	129
																					1436	128
																					1437	128
																					1438	129
																					1439	129
																					1440	129
																					1441	128
																					1442	123
																					1443	77
																					1444	127
																					1445	129
																					1446	127
																					1447	112
																					1448	125
																					1449	129
																					1450	129
																					1451	121
																					1452	128
																					1453	119
																					1454	129
																					1455	128
																					1456	125
																					1457	125
																					1458	131
																					1459	125
																					1460	127
																					1461	127
																					1462	127
																					1463	128
																					1464	109
																					1465	128
																					1466	131
																					1467	131
																					1468	131
																					1469	129
																					1470	116
																					1471	131
																					1472	123
																					1473	130
																					1474	128
																					1475	125
																					1476	127
																					1477	126
																					1478	117
																					1479	131
																					1480	130
																					1481	129
																					1482	118
																					1483	131
																					1484	128
																					1485	125
																					1486	131
																					1487	125
																					1488	126
																					1489	121
																					1490	132
																					1491	129
																					1492	119
																					1493	130
																					1494	132
																					1495	130
																					1496	131
																					1497	116
																					1498	131
																					1499	132
																					1500	130
																					1501	129
																					1502	126
																					1503	129
																					1504	117
																					1505	132
																					1506	128
																					1507	120
																					1508	131
																					1509	126
																					1510	125
																					1511	128
																					1512	131
																					1513	127
																					1514	126
																					1515	120
																					1516	132
																					1517	127
																					1518	123
																					1519	132
																					1520	132
																					1521	119
																					1522	133
																					1523	133
																					1524	130
																					1525	130
																					1526	128
																					1527	135
																					1528	133
																					1529	129
																					1530	133
																					1531	124
																					1532	134
																					1533	134
																					1534	132
																					1535	125
																					1536	129
																					1537	120
																					1538	136
																					1539	136
																					1540	132
																					1541	132
																					1542	129
																					1543	136
																					1544	134
																					1545	127
																					1546	135
																					1547	131
																					1548	136
																					1549	124
																					1550	136
																					1551	134
																					1552	132
																					1553	137
																					1554	120
																					1555	136
																					1556	131
																					1557	130
																					1558	132
																					1559	130
																					1560	136
																					1561	132
																					1562	137
																					1563	137
																					1564	122
																					1565	136
																					1566	137
																					1567	137
																					1568	134
																					1569	137
																					1570	135
																					1571	117
																					1572	136
																					1573	129
																					1574	132
																					1575	130
																					1576	126
																					1577	137
																					1578	132
																					1579	124
																					1580	137
																					1581	133
																					1582	135
																					1583	132
																					1584	136
																					1585	122
																					1586	137
																					1587	135
																					1588	135
																					1589	129
																					1590	131
																					1591	134
																					1592	120
																					1593	136
																					1594	126
																					1595	137
																					1596	132
																					1597	135
																					1598	136
																					1599	120
																					1600	137
																					1601	135
																					1602	133
																					1603	130
																					1604	133
																					1605	116
																					1606	135
																					1607	135
																					1608	134
																					1609	118
																					1610	133
																					1611	136
																					1612	136
																					1613	135
																					1614	131
																					1615	121
																					1616	135
																					1617	116
																					1618	133
																					1619	136
																					1620	135
																					1621	131
																					1622	132
																					1623	129
																					1624	130
																					1625	106
																					1626	132
																					1627	135
																					1628	136
																					1629	136
																					1630	135
																					1631	134
																					1632	129
																					1633	136
																					1634	116
																					1635	136
																					1636	136
																					1637	134
																					1638	128
																					1639	131
																					1640	115
																					1641	140
																					1642	147
																					1643	148
																					1644	148
																					1645	148
																					1646	148
																					1647	145
																					1648	143
																					1649	148
																					1650	142
																					1651	147
																					1652	147
																					1653	128
																					1654	147
																					1655	149
																					1656	150
																					1657	150
																					1658	144
																					1659	145
																					1660	144
																					1661	134
																					1662	150
																					1663	149
																					1664	138
																					1665	149
																					1666	137
																					1667	150
																					1668	145
																					1669	144
																					1670	141
																					1671	146
																					1672	147
																					1673	139
																					1674	147
																					1675	149
																					1676	142
																					1677	149
																					1678	141
																					1679	149
																					1680	150
																					1681	148
																					1682	144
																					1683	141
																					1684	145
																					1685	118
																					1686	149
																					1687	150
																					1688	150
																					1689	150
																					1690	147
																					1691	142
																					1692	147
																					1693	132
																					1694	149
																					1695	150
																					1696	146
																					1697	125
																					1698	146
																					1699	150
																					1700	150
																					1701	148
																					1702	141
																					1703	110
																					1704	148
																					1705	148
																					1706	145
																					1707	148
																					1708	149
																					1709	148
																					1710	144
																					1711	145
																					1712	136
																					1713	149
																					1714	143
																					1715	145
																					1716	147
																					1717	145
																					1718	138
																					1719	144
																					1720	144
																					1721	130
																					1722	146
																					1723	141
																					1724	144
																					1725	143
																					1726	141
																					1727	142
																					1728	139
																					1729	137
																					1730	148
																					1731	147
																					1732	128
																					1733	144
																					1734	137
																					1735	142
																					1736	148
																					1737	143
																					1738	135
																					1739	147
																					1740	142
																					1741	127
																					1742	147
																					1743	148
																					1744	146
																					1745	144
																					1746	143
																					1747	133
																					1748	147
																					1749	143
																					1750	142
																					1751	145
																					1752	138
																					1753	147
																					1754	143
																					1755	147
																					1756	144
																					1757	145
																					1758	147
																					1759	139
																					1760	148
																					1761	144
																					1762	145
																					1763	147
																					1764	134
																					1765	146
																					1766	135
																					1767	146
																					1768	143
																					1769	141
																					1770	146
																					1771	139
																					1772	143
																					1773	137
																					1774	147
																					1775	144
																					1776	140
																					1777	148
																					1778	144
																					1779	143
																					1780	142
																					1781	142
																					1782	138
																					1783	148
																					1784	144
																					1785	143
																					1786	137
																					1787	148
																					1788	147
																					1789	145
																					1790	144
																					1791	134
																					1792	120
																					1793	141
																					1794	148
																					1795	148
																					1796	147
																					1797	139
																					1798	145
																					1799	143
																					1800	121
																					1801	145
																					1802	148
																					1803	147
																					1804	142
																					1805	141
																					1806	145
																					1807	130
																					1808	148
																					1809	147
																					1810	145
																					1811	144
																					1812	141
																					1813	143
																					1814	140
																					1815	131
																					1816	147
																					1817	144
																					1818	141
																					1819	142
																					1820	144
																					1821	119
																					1822	145
																					1823	148
																					1824	148
																					1825	148
																					1826	147
																					1827	143
																					1828	142
																					1829	144
																					1830	143
																					1831	139
																					1832	148
																					1833	145
																					1834	133
																					1835	143
																					1836	137
																					1837	149
																					1838	144
																					1839	131
																					1840	148
																					1841	143
																					1842	138
																					1843	134
																					1844	148
																					1845	142
																					1846	144
																					1847	137
																					1848	147
																					1849	142
																					1850	145
																					1851	135
																					1852	148
																					1853	144
																					1854	147
																					1855	148
																					1856	145
																					1857	127
																					1858	146
																					1859	147
																					1860	144
																					1861	130
																					1862	148
																					1863	147
																					1864	146
																					1865	130
																					1866	146
																					1867	146
																					1868	144
																					1869	139
																					1870	146
																					1871	144
																					1872	129
																					1873	138
																					1874	128
																					1875	144
																					1876	144
																					1877	140
																					1878	143
																					1879	140
																					1880	140
																					1881	140
																					1882	146
																					1883	142
																					1884	141
																					1885	139
																					1886	142
																					1887	115
																					1888	146
																					1889	147
																					1890	146
																					1891	144
																					1892	138
																					1893	142
																					1894	140
																					1895	142
																					1896	140
																					1897	136
																					1898	144
																					1899	141
																					1900	140
																					1901	135
																					1902	122
																					1903	135
																					1904	132
																					1905	130
																					1906	131
																					1907	133
																					1908	134
																					1909	127
																					1910	133
																					1911	125
																					1912	122
																					1913	135
																					1914	128
																					1915	132
																					1916	125
																					1917	135
																					1918	132
																					1919	133
																					1920	127
																					1921	131
																					1922	120
																					1923	135
																					1924	133
																					1925	130
																					1926	133
																					1927	134
																					1928	132
																					1929	126
																					1930	133
																					1931	129
																					1932	133
																					1933	119
																					1934	135
																					1935	134
																					1936	132
																					1937	114
																					1938	133
																					1939	135
																					1940	135
																					1941	133
																					1942	137
																					1943	134
																					1944	134
																					1945	136
																					1946	136
																					1947	134
																					1948	130
																					1949	137
																					1950	141
																					1951	121
																					1952	138
																					1953	142
																					1954	141
																					1955	121
																					1956	137
																					1957	141
																					1958	142
																					1959	142
																					1960	141
																					1961	132
																					1962	141
																					1963	139
																					1964	137
																					1965	136
																					1966	143
																					1967	141
																					1968	141
																					1969	140
																					1970	145
																					1971	137
																					1972	142
																					1973	144
																					1974	133
																					1975	144
																					1976	146
																					1977	146
																					1978	140
																					1979	143
																					1980	142
																					1981	139
																					1982	140
																					1983	145
																					1984	140
																					1985	145
																					1986	128
																					1987	146
																					1988	144
																					1989	144
																					1990	140
																					1991	132
																					1992	146
																					1993	134
																					1994	143
																					1995	140
																					1996	139
[truncated: 104,551 more rows]
